# Supplementary material for: Tissue-specific (ts)CRISPR as an efficient strategy for in vivo screening in Drosophila
Source: Nat Commun. 2019 May 8;10:2113. doi: 10.1038/s41467-019-10140-0 (PMC6506539; doi:10.1038/s41467-019-10140-0)
Supplement: Supplementary file 2 — Supplementary Data 1 [file 41467_2019_10140_MOESM2_ESM.xlsx]

## Sheet: Sheet1
Supplementary data file 1. gRNA plasmid library and transgenic fly collection
Sequences used for gRNA design, the plasmid backbone and genomic integration location (if a transgenic fly exists) are depicted.
Gene symbol	Flybase ID	1st gRNA	2nd gRNA	plasmid	transgenic fly	landing site	comments
2mit	FBgn0260793	CCAACACTGTGATCTAGGCC	TTGTTAGCCACGTCCAGGCC	pCFD4	✓	86Fb
5-HT1A	FBgn0004168	TAGCGAACAGCATGAATGAC	ACATTCGGCTGTTCGGGATG	pCFD4	✓	attP40
5-HT1B	FBgn0263116	CTATTTCCAAAATGCTCGCT	GAGGCTCTCGTTGAGCAAAA	pCFD4	✓	86Fb
5-HT2A	FBgn0087012	ATGCAAAGCTACTCTGGTCG	ATAAACGGCTGGCGAGGCCC	pCFD4	✓	86Fb
5-HT2B	FBgn0261929	GAGGATGTGTATGCCTCGCT	TTGGAGCAGCTCGGAGCACC	pCFD4	✓	86Fb
5-HT7	FBgn0004573	CTTTATCTGGACAGGACTGG	TTCTGTGGTTTCTGTGCTGG	pCFD4	✓	86Fb
AANAT1	FBgn0019643	GAGGACGCATTGACCGTCTC	GTCCTGGTCGACGGGGCATG	pCFD4	✓	attP40
Ac13E	FBgn0022710	TCGTTGACCAGAACGCCCGG	CAGACCTACCTGAGCCAGAC	pCFD5
Act87E	FBgn0000046	TCAGGGCGTAATGGTGGGCA	GCCGCATTGGTCGTGGACAA	pCFD4
Adk3	FBgn0042094	GATAATCGGAGCCCCCGGCT	GAATTGATCTGCAAGAACCA	pCFD5
ago	FBgn0041171	CGGATTCACTGCTAGCAGCT	ACTCTTGACCCACGTGGAGG	pCFD4
AIF	FBgn0031392	TATGCCGGCGGCGAGCGCTG	GACGCAGAGGTTCATCCGGC	pCFD4
Akap200	FBgn0027932	CTCTCCGACCTTCTTGGGAT	GCAGCGTCTCCGTTCACAGC	pCFD4
Akt1	FBgn0010379	GCATGACCCGATGTAACGCT	AGTGGAGCACGAAGTAGCGC	pCFD5	✓	86FB
Aldh	FBgn0012036	CGTTGTCTGTGGCTGCGGGA	TGAATGCATTGCGTGCAGCC	pCFD4
alph	FBgn0086361	CAAGCACAATGACGAGGGTG	GACGCCTACTACGCTCGTGC	pCFD5
alt	FBgn0038535	CAAAGTCAGAAAAAGATCGC	TAAGCCTGCAGCTAACGCCG	pCFD4
amon	FBgn0023179	AGCCACATGGAGCTGGCTGT	AGGAGCTGGTAAAGACGGCG	pCFD5
AMPdeam	FBgn0052626	ACGGGTCTCAATTTCGGGTG	TGGCCATGTAGTGGCTACGC	pCFD5
AnxB11	FBgn0030749	GCGCCCGTGGCGGCTCGTGG	GTTCAAGACGCACTTCGGCA	pCFD5
Aps	FBgn0036111	CAAGGATGGATTTAGGCGCC	TTGTGGATCGTTCCAGGAGG	pCFD5
Arf79F	FBgn0010348	AACTTATTCAAAGGCCTATT	TTTGAGTTTGTACAGAATTG	pCFD5
ari-1	FBgn0017418	GATTCGGGCAACGTCTCCTC	AAGCTCCGCGGACCGCCAGA	pCFD5
arm	FBgn0000117	TCCTTGGCGGATACCATCGG	GGCGACTCCGGCATCCACTC	pCFD5	✓	86FB
arm	FBgn0000117	TCCTTGGCGGATACCATCGG	GGCGACTCCGGCATCCACTC	pCFD4
aru	FBgn0029095	TGCCGCCTCCGTTCGAGTGG	AGCGGAAGCCTAAGAGGAGG	pCFD5
Ask1	FBgn0014006	TGAGTGACATGCGAACGGCG	TACGGCGGTGGGCGACCATC	pCFD4
asp	FBgn0000140	TTCTTTTGCTTTAGGCGCGA	CATGGCTCCGTTCTCCGCCA	pCFD4
AstA-R1	FBgn0266429	AGCTGGCCAAAAGCCTCTTG	CGAATGATCCGTGTGTTCCG	pCFD5	✓	attP40
AstC-R1	FBgn0036790	TTTCCCCTTTCACAAACTGG	TAGTTCCACAATTCAGCCAG	pCFD5
Atg1	FBgn0260945	AGACGACGGCAAAGGCGCCA	TGTCAAGGGGACGCTCAGCG	pCFD4
Atg10	FBgn0040780	AGTCAGAAGATTAAATGCCG	GAACTGCTTTAGCACTTCGG	pCFD4
Atg101	FBgn0030960	GTCCACCTGACGACCCTCCA	CAATACTCGATTGGCACGGT	pCFD4
Atg12	FBgn0036255	GGAAGTGCTCAGCGCTGCCT	TGTATCCTTCTGAACGCCAC	pCFD4
Atg13	FBgn0261108	GGTGGTGGTGCAGTCCCGAC	ACACAGTGCAATCCACTGGC	pCFD4
Atg14	FBgn0039636	CAGCTCCGACGAAAGCTGCA	GACGAGGAATCAGATGTCGC	pCFD4
Atg16	FBgn0039705	CAAGGATGCGGCGCCGGGCG	AATGGCGCCATGGAGGCCAT	pCFD4
Atg17	FBgn0037363	GCAAAACAATGTTGGCGGCC	TCCGAGTTGTATATCGTGGG	pCFD4
Atg18a	FBgn0035850	GTACAGGCTGTAGCCTCCAC	TGAGCTTGCGTGGTGCTCGC	pCFD4
Atg18b	FBgn0032935	CTGTCCGTGCTGAGCCCCAC	CCTGTTCTCGATTTCTAGCC	pCFD4
Atg2	FBgn0044452	TCGTGGTTCAATCCCTGGGA	CCTTTACAATGGCAAGGCTG	pCFD4
Atg3	FBgn0036813	GAGTGTTCTCAACACCGTCA	CCAACTTGGCAGTGGGCCGC	pCFD4
Atg4a	FBgn0031298	GACTCAGCGACCAGCTAGCG	GGTGGGCAGCGGAGAGCCGG	pCFD4
Atg4b	FBgn0038325	CTGATGCTCTTCGAAGCCGC	ATGGCGCCGTCCTCCACCAG	pCFD4
Atg5	FBgn0029943	GTGCTGCGAATGATCTGGGA	GCATATGCTTCCAGGCGGAT	pCFD4
Atg6	FBgn0264325	GGGCTGCAGGCAGCGCTGAC	CGAAGCTGCTGGCGTCCTGC	pCFD4
Atg7	FBgn0034366	TCGAGTCGGACAGGCGATCG	AAATATAAAGTTCGTGGGCT	pCFD4
Atg8a	FBgn0052672	TTCGAGAAGCGTCGCGCCGA	CAAATCACCGATGCGCGCCT	pCFD4
Atg8b	FBgn0038539	GAAGACGCGTTACGCGGAGC	TGGCCCACTGTCAGGTCCGC	pCFD4
Atg9	FBgn0034110	ACATATCAACTACCGCTCCC	CTGGAGCACCATCCCTCCAC	pCFD4
Atx2	FBgn0041188	CACTCGGCCACGGCGCTGGT	GCGTTGTGGAGGTGCGCCTG	pCFD5
Bacc	FBgn0031453	GAACAACGGCGATGTGGCCG	AGCAGCGGCCTTATCCTCGG	pCFD4
baz	FBgn0000163	GACGCATCTCCAGACACAGT	GGATGATTGTGTCCGCGACG	pCFD5
bchs	FBgn0043362	CTGCGCGGAGCGGCCAGCGC	CAGCAGTAGCGGAACCTCGA	pCFD4
beat-Ia	FBgn0013433	GGCATTGACCACGATTCTTC	TTCGAGTTCCCCACGCGGTG	pCFD4	✓	86Fb
beat-Ia	FBgn0013433	GGCATTGACCACGATTCTTC	TTCGAGTTCCCCACGCGGTG	pCFD5
beat-IIIa	FBgn0265607	ATCGGCCACAGCAAGGACGG	GCGCCTGAAGAGCGCCACTC	pCFD5
beat-IIIb	FBgn0053179	CAAAATAAAGAGGGCGCCAT	TTTTGATTTCGGTCATTGTC	pCFD4	✓	attP40
beat-IIIc	FBgn0032629	TCAGTCTCAGCCCAGCAACG	AAGACACTCCAACTGCGCCG	pCFD4	✓	attP40
beat-IIIc	FBgn0032629	TCAGTCTCAGCCCAGCAACG	GTACGTGATTAAGGGTACCG	pCFD5
beat-IV	FBgn0039089	TCGCCACGCAGTTTGTAGGC	CCGAACGCACCATACGGTCA	pCFD4	✓	attP40
beat-IV	FBgn0039089	TCGCCACGCAGTTTGTAGGC	CCGAACGCACCATACGGTCA	pCFD5
beat-VI	FBgn0039584	AATGAGCAGCGCCTGCCGAC	AATGCCGTATGCAAGGCTCC	pCFD4	✓	86Fb
beat-VI	FBgn0039584	AATGAGCAGCGCCTGCCGAC	TCAATATGCTGGCGTTGAGC	pCFD5
beat-VII	FBgn0250908	GGATGTGCTGGTGAATCTAG	TCAAATGCACGCACAATGTC	pCFD4	✓	attP40
beat-VII	FBgn0250908	GGATGTGCTGGTGAATCTAG	ACATGGCTGAAGGTTGACAA	pCFD5
ben	FBgn0000173	ATGGCATTGATCCCAGGCAC	CCTGCCACGTCGCATCATCA	pCFD5	✓	attP40
bi	FBgn0000179	TGCCATCCCATTGGCGAACC	GTGGCCGTTTCACCAACGGG	pCFD5
bip1	FBgn0026263	TCGCTAAATCCTAGCGCGAA	GAGGACGAGGACTTGCGCAG	pCFD5
blanks	FBgn0035608	ATTTGATCACTGAGAGCCTT	CCCAAATCCTTCTGCCGAAG	pCFD4
Blimp-1	FBgn0035625	GCAGCAGCCACAAAATCCGC	GATGTGGGTGATTGAGCGGA	pCFD4
blot	FBgn0027660	CGTAGCGGTCCAACTCGCGT	GCAACACCACGTACGGAACC	pCFD5
bma	FBgn0085385	TTTGGCAAACATTGTGCCGG	CACCAATTCTGGGCCGGCAC	pCFD5
bou	FBgn0261284	CCAAGCACGCCCACATTGGC	TCAGGAGAACGACGAGAGCA	pCFD4	✓	attP40
brat	FBgn0010300	CTCTGGACTCGATGCGGGGC	ATTGAATCGTACGAACACGC	pCFD4
brat	FBgn0010300	CCATCTCTGGACTCGATGCG	GATGAACCGCTCAACGTGAG	pCFD5
Bruce	FBgn0266717	CTTGCTTGAGGACGCGCTGC	TGACAACGGAAGCACGGTCA	pCFD4
bsk	FBgn0000229	AACACTACACCGTCGAGGTG	TACATTAATCTACGGCCCAT	pCFD5
bt	FBgn0005666	ACCATTCAATGTCCGGTTTC	AAATTTAAAATTCAACCCGT	pCFD4	✓	attP40
Btk29A	FBgn0003502	CACGACATCGTACAGCCTTT	GCTAAACTGACTGTTGGTCG	pCFD4	✓	86Fb
Btk29A	FBgn0003502	TCGATGTTTGTAATTCACGG	GCTAAACTGACTGTTGGTCG	pCFD5
Bub3	FBgn0025457	ACAGCGGAGATCAGGTCCTC	GCACGTGGTCAGTGGCTCCC	pCFD4
Buffy	FBgn0040491	TTCGTGGGATACGAGGTGCC	TCCGCATCACTACTGGAGGT	pCFD4
Ca-alpha1D	FBgn0001991	CGAGCGTGGAGCCTCCGGCG	CGGAGTCGTATCTCGCCGTA	pCFD5
Ca-alpha1T	FBgn0264386	TCGACGATCACCGTCATGGG	ACCGCTGGCTGCCACGCCGA	pCFD5
Ca-beta	FBgn0259822	TCATCTGGGTGCCAAGCACA	GCCATACAGTCTTGAGGGTC	pCFD5
cac	FBgn0263111	AAAGAGGAAAACCCACCAGG	CTAGAGGAGCACTTGCCAGG	pCFD5
cactus	FBgn0000250	CTAGTGGCTAGTGAGGACGA	ATCCTCGCAGATCTTCAGCG	pCFD5
CadN	FBgn0015609	GACGTTGCCTGAATCAGCTC	GGATATCAAGAATATCGCGC	pCFD4	✓	86Fb
CAH2	FBgn0027843	GAACAACGGTCACACGGTGC	TGTTCGAACTGATAGCCCAG	pCFD4
CalpA	FBgn0012051	AGGGGATTCTTGAGGCAAGC	CACCGATCCGACCACATCCT	pCFD4
CalpB	FBgn0025866	CCTTGTCAATTTGGCGGCCT	GTCAGCGGCGGGAACGAAGG	pCFD4
caps	FBgn0023095	GCGTGTAATGAGCAGACGAC	GCCACATTGCCAGTGGCCCT	pCFD4	✓	86Fb	RFP-
car	FBgn0000257	TTCCCCCACTTGAAGGGCCA	CTGCTGCAGCAGCTCGCGGC	pCFD4
casp	FBgn0034068	TCAGCGGCGCATCCTCGTGC	TATCCTGGTGCCAGAGCCAC	pCFD5
cathD	FBgn0029093	ACTGCTTCTAGTCGCCTTCC	ACAAATTTCAGTCGGCCCGC	pCFD5
CCKLR-17D1	FBgn0259231	GAAGCACTGACGGCAAGCGT	TGAGTGTCGGCACAGCCGTA	pCFD5	✓	attP40
CCKLR-17D3	FBgn0030954	GCCAATGCGCCAAGTGCGGC	GGCAATGCGACAAGCAGCTA	pCFD5
Cdc37	FBgn0011573	ACACGCCTTCTCTGTTCCGC	GGCGGAGATGGACCACGAGA	pCFD5
cer	FBgn0034443	GTGTTCCTCAATCCGGGCTT	TTTGGCTGATCTCACGCCTG	pCFD5
CG10188	FBgn0032796	TTCGATGGAGGCGCCTCGGT	GGAGCAATGGGGGCGCGCGC	pCFD5
CG10508	FBgn0037060	TATTTGCAGTCCCAGCCGGG	GAAGAATATATTCCCCAAGG	pCFD5
CG10681	FBgn0036291	GCACATCCGCAAGGCCCAAG	GAAGGATTCCAGGTCAGGAG	pCFD5
CG10713	FBgn0036360	CGGATTTGGACGGTCTCGCG	GACAAGCGCTCACAGCAGTG	pCFD4
CG10713	FBgn0036360	GACAAGCGCTCACAGCAGTG	ATTTGGACGGTCTCGCGTGG	pCFD5
CG11134	FBgn0030518	GATCTTCAAAGACTTGCCGG	TAGAATTGCCTGCATAGCGA	pCFD5
CG1146	FBgn0035346	CGGAATACGTGGAAACCGCC	CTACCACGTAGGAGACGAGG	pCFD5
CG11486	FBgn0035397	GAGTTCATTCCAACGCGCCT	TTCGTTGGCGAGAAGAAAAT	pCFD5	✓	86FB
CG11768	FBgn0037625	GCCGACGCCGACGTTGCCCT	GCTCACTTCGGGCACACAGC	pCFD5
CG11835	FBgn0031264	GCTGAAGCGTCTGCAGGCCC	ATGACCTTCTTCTTTCGACG	pCFD5
CG11880	FBgn0039637	AAGTTCCGGTCGTAGCGCAG	ACCGGAACTTCACGGGACCG	pCFD4	✓	86Fb
CG11882	FBgn0039642	AGCCCGTTGCCCGACAGCTG	GACGTCTTCGTCGGACAAGC	pCFD5
CG11899	FBgn0014427	GGGCAACTTGGCTGGACCGG	TGGCAGCGGCATCTCGGTCA	pCFD5
CG12163	FBgn0260462	AGCTGGCGAGGAGCTTGCGG	GGGACAGGCACAGGGCGATG	pCFD5
CG12173	FBgn0037305	CACTTTGGCCACTCGTTCAC	TCCACATTCTGCTTGGCGTA	pCFD5	✓	attP40
CG12179	FBgn0025388	CCGATGTGGGCTACTGCAAG	CTGATATATTCCCTAGCTAG	pCFD4
CG12768	FBgn0037206	GCGCTTCTCGATGTTGTGGC	AACGCTTGTAGTGTGGCAGG	pCFD5
CG12796	FBgn0029909	GAGCTTCGATAATCCCAAGC	GACGACACCCAACGCTTCCG	pCFD4	✓	86Fb
CG12880	FBgn0046258	TCATCAACATGCGTCCAAGC	GGGAACGGCGGCCTGGCTGC	pCFD4	✓	86Fb
CG12880	FBgn0046258	TCATCAACATGCGTCCAAGC	GCTGGCACCTTCGACCATCG	pCFD5
CG12910	FBgn0033502	AGCGACAGATGATCTTCGAG	AGCAACAGTTGGCGCCGGAT	pCFD4	✓	attP40
CG12950	FBgn0037736	GTTGCTCGATCTGTCGGTCC	AGCCCGCGAGATCCTGGTGG	pCFD5
CG13046	FBgn0036595	TCTGGCCGATGTCTCACACC	GATAGTGATAGTAACCCAGC	pCFD4
CG13223	FBgn0033599	ATTTGTTCAACTACCTGGGA	GGGATGGCATTATTGCAAGG	pCFD4
CG13229	FBgn0033579	GACAGACCCATATGCACCAG	GATGAAGAACATGACCCCTC	pCFD5
CG13298	FBgn0035692	GCCGATTCACCTCTGGCGGC	TGAATCGGCTATTGTACGTG	pCFD4	✓	86Fb
CG13300	FBgn0035699	GAAAGTAGGAAATTCGGATG	TCCACCGCGGATTGCCAGTC	pCFD4	✓	attP40
CG13531	FBgn0034786	GGCCTGAGCCTGCGCCTGGG	CAAAATCTTCAAGAACTGGA	pCFD5
CG13532	FBgn0034788	AGTCGGCTGTCATGGCGGGC	CGGCCAGCAGCGTGGCGCGT	pCFD4	✓	86Fb
CG13579	FBgn0035010	TGCTCGCATCCGCGCTACTC	ACAATTTCATCGCCCACATA	pCFD4	✓	86Fb
CG13579	FBgn0035010	AAATTGTGGCCGGAGTAGCG	TGACGCCCAGTGTGAGGACC	pCFD5
CG13594	FBgn0035041	GACCATGTCGTCCATCGTCT	ATTGGGTCGACTTGCTCGAG	pCFD5
CG13603	FBgn0039135	CTGCAGCTAAGCCAGATAGC	CACTGCCTGCTCTTTACAAC	pCFD5	✓	attP40
CG13739	FBgn0033403	ATCCGTATCTGACCGTCGGC	GCGGACGAGGAGCACACGTC	pCFD4
CG13894	FBgn0035157	GATGATGCAGCACCGCCGGA	TGGAAGGGGTTCTCCGGCCG	pCFD5
CG13907	FBgn0035173	GCTGAGGAGATTCGAGCGGA	GACGGCGGAACAGAGTCCGG	pCFD5	✓	attP40
CG13954	FBgn0033405	GACGATAGCAAGAGTGGCAC	GAGATCCAGCAGAACATCGT	pCFD4	✓	attP40
CG13995	FBgn0031770	GCCCACCGATGACCTCGGCC	TTGCCATAGTCGTAGTCCGC	pCFD5
CG14024	FBgn0031697	ATGCTCATCCGCCTGCGCTA	GAAGATAGGCGCCTGTGTCC	pCFD4
CG14024	FBgn0031697	ATGCTCATCCGCCTGCGCTA	GAAGATAGGCGCCTGTGTCC	pCFD5
CG14073	FBgn0036814	GGTGATGTGGATGCGTTGGA	TGCAGTTGCTGGTAGTGATG	pCFD5
CG14207	FBgn0031037	TCTCGGAGTCGAAGCGCTCG	TGTCAGCCAGTATGCGCCCG	pCFD5
CG14304	FBgn0038629	CAATCGTCGACTTCGCTCTG	CTGCTGTTGTGGCTGCCTCG	pCFD4
CG14435	FBgn0029911	GGGTCAAAAGGCGAGCACTC	GCCAACAGAGCCCACGCTCC	pCFD5	✓	attP40
CG14438	FBgn0029899	GAGCTGCGATACCTCGATGA	CCACTGCGTCGAGTTCCTCC	pCFD5
CG14540	FBgn0039398	GGTGCGCCCAATTCGTCGCA	TCGGTAGCGATATCCCATGC	pCFD4
CG14546	FBgn0039395	GGCTGACGTCACTGAGGGAG	GCCATCGAACGGAGCGCCAA	pCFD4
CG14695	FBgn0037850	CTATCCACTTCCGTTAATGG	CACTTTGTTAAGAACCGGCA	pCFD4
CG14894	FBgn0038428	ACGAATTCCATGATGCGATC	AAAAAGAGGCCACCAGCACG	pCFD5
CG14965	FBgn0035414	GACTTTGGCAGCTACCGGAA	TGTCCAACGTGTCTCCGTGC	pCFD4
CG14968	FBgn0035431	CAACAGTAGTACCACCGATC	ATTGGTTCCGAAGTGGCACG	pCFD4
CG15008	FBgn0035512	GAATGGCCACAACGGCGGAC	AGCCGCATAGGTGAGTCCAG	pCFD4
CG15012	FBgn0035528	TATTGCGTTGCATTTCACGG	CAGAAGTCCGGCTATTATGG	pCFD5	✓	attP40
CG1504	FBgn0031100	TCTCCGTTGTCGTCTGCCTG	GCCAGGTTCTCCACCGTCGC	pCFD4
CG15097	FBgn0034396	CCCAGCGATCTGAGCCCACC	ATTAGTCCGGCTGCACGACG	pCFD4	✓	attP40
CG15130	FBgn0032860	TATCTTCGATGAAATGTGGC	GCACATTATCGCCGCCGTTC	pCFD5
CG15236	FBgn0033108	AAGAAGAATCTCACTTTCGG	TCGTCCGGCAGAGTAATCCC	pCFD4	✓	attP40
CG15309	FBgn0030183	GAGTATGTCCGATTCGTGGA	GTTTCAGGGCAGTCAGGGAC	pCFD5	✓	attP40
CG15628	FBgn0031632	AAACGAAAGTGTTTACCTTC	CGTACCTGAATGATCGTATT	pCFD5
CG15760	FBgn0030508	CAGCCCCAAAAGGAGGAACA	GGTACGGCGGACAGCAGCCC	pCFD5
CG15784	FBgn0029766	GGCCTCCTCCTCCACCTTGG	TATCGCTTGGAACTGGCTGG	pCFD4
CG15803	FBgn0038606	TCTCAGCACCGAATGGTCGC	TTGGGCTTCATCCTCGTGGG	pCFD5
CG16721	FBgn0029820	GGAGAATAGGAGTGAACAGT	ACGAAGAGCACGAGGAGCGC	pCFD4	✓	attP40
CG16791	FBgn0038881	GCCACATCAGCAACCAATGC	AAACAACAAAAGCAGAGAAC	pCFD5	✓	attP40
CG16798	FBgn0032856	CGATTTGTAATTTGGTTCAC	GAATCTGTGTCATGGGCCGA	pCFD5
CG16817	FBgn0037728	CGTAGATCAAGTCATTGCGC	GAAAAAACCTTCACCTTCAA	pCFD5
CG16854	FBgn0032338	GTACTGCTGTAGGTCCCTCT	TACAACATGAACAAGAACCG	pCFD5
CG16886	FBgn0028938	CTCAGCTCGGACGTAGCTGG	GCCTCGGCAGCCTTGGCCTC	pCFD4	✓	86Fb
CG17018	FBgn0039972	CTGTTGATAAGGCACGGGAT	CGTCGCCGACATATAGGCTG	pCFD4
CG17075	FBgn0031239	CGTCTCCGACCTGACGCCGT	CATAAGCACTGCCGGCTTGA	pCFD4	✓	attP40
CG17124	FBgn0032297	ACTGTGAGCGGTCGCCGAAC	TCTCGTTGAAGTTGACCCGG	pCFD4
CG17124	FBgn0032297	ACTGTGAGCGGTCGCCGAAC	GGGCGGAGGTGAAGGAGCGG	pCFD5
CG17544	FBgn0032775	TTTATTCCCGATCTTCCCAG	ATTGCGACTGATATTCGAGA	pCFD5
CG17716	FBgn0000633	CGACATTCGATCGACGCCTC	CTTTGGCTTCTGCACTGACT	pCFD4	✓	86Fb
CG17724	FBgn0033802	TTGCTTGGTGTGGTGTTGTA	CACAAGATGATTCGCAACGC	pCFD5	✓	attP40
CG17754	FBgn0030114	AAGGAACAGGAGGTGACCCT	CTCGCGCATCTCAATGAACC	pCFD5
CG17765	FBgn0033529	TATAACCCGTATGCCCAGCC	TGCGGCGGAAATGCTCCTGG	pCFD5
CG17803	FBgn0038547	GACAGCCAGCGATTCAAAAT	GCTTGTGAAGCTATTCCTGG	pCFD5
CG17839	FBgn0036454	CAAAATAATTGAAGGTCCGC	GGTGACGAAATCCTGACCGC	pCFD5
CG17985	FBgn0033199	AGAAATCGGCCCCGACGACG	CGTCGTCATCGTAGGCGGGA	pCFD5
CG18208	FBgn0038653	GGTGGCATTGTCCGGCTTTC	GGTCAGCTGACCCTGCCGCC	pCFD4
CG18522	FBgn0267408	TCAGCGAGATATCCGCCGGC	CGCCCAGGTGCGCAGCTCTC	pCFD4
CG18528	FBgn0039189	GAAACTGCCCAAGAAGCTCT	ACCATCTACAGCCTCAGTTC	pCFD4	✓	86Fb
CG18641	FBgn0031426	GGATCTTCGGATGAGGACAG	GAGTTTTACACTCTTTCACC	pCFD4
CG1910	FBgn0022349	AACTGTGGCCCAAAAGCCGG	GAAGATGTGAATGCGTCGAC	pCFD4
CG1943	FBgn0037468	AGGGACGGGCACTGGTGGTC	TATCTTCTCGGAGCCCGACG	pCFD5
CG1943	FBgn0037468	AGGGACGGGCACTGGTGGTC	TGGGGGCTTCAGCACTCGGC	pCFD4
CG2016	FBgn0250839	ATTGTGCTCGTCGCCGTGTT	GCAACAGTGCCCACGGGACG	pCFD4	✓	86Fb
CG2016	FBgn0250839	GCAACAGTGCCCACGGGACG	CATTGTGTTGGGCAGTGGTC	pCFD5
CG2034	FBgn0015359	GGCAGTCTGCTGCACGAGCA	CACGTGCTTAAGGCTGACGC	pCFD5
CG2147	FBgn0030025	CTATTGGTGGCACGAAGCGG	GCTCCATCGGGAGCGTTTCC	pCFD4
CG2150	FBgn0003065	TGGCTCTGCTGCAGCAAGAG	GGATAGTTATATCCGGATGG	pCFD4	✓	attP40
CG2157	FBgn0030244	TATCCTGATAGCAACCAGTC	TCCTGCTTCTTATCCTGCAG	pCFD4
CG2852	FBgn0034753	CAACAACGACGCCGGCCACC	CGTTGTTGCCGACGATAGCA	pCFD5
CG2865	FBgn0023526	GACGAAGACTCAGACATGTT	TGATGGTGATAGCCGATGGG	pCFD4	✓	attP40
CG2924	FBgn0023528	TGAGGATCTGAAAGCGCTCG	GCAGAGCAGTTCGTCGACGC	pCFD5
CG2974	FBgn0030178	TCAAAAGGAGGCCATCGCCG	TGTAATCGTTGAATAGTTCC	pCFD4	✓	attP40
CG2991	FBgn0031474	CGCATTAAGGTATCCAGGCT	GTGCCCATTCCGCATCTGGC	pCFD5
CG2993	FBgn0037521	AGGTGTCTACTATGCCGGAC	CATAGCCGCTGACGGTGACG	pCFD5
CG30053	FBgn0050053	GTGTTCTTCGAAGAGTGTCG	TTTGATTTGGAGAATCCGCT	pCFD4	✓	attP40
CG30089	FBgn0050089	GGGTGTATTCCGTTCCGACA	TCTAAATGTGCCAGCCACTG	pCFD4
CG3014	FBgn0037519	CAGCTGAAAGACACAGGTGG	CACTGTTGTAAACCGGATTC	pCFD4	✓	attP40
CG30419	FBgn0050419	ATGGACGTCAATCGCCCGAC	ATATGGTCATTAGGTTGCCA	pCFD5
CG30423	FBgn0050423	TAAGAAAGGCGCAGATGAAG	TCGTGGGCACGGCGCAGGCC	pCFD5
CG30463	FBgn0050463	GACGACGATTGTGAAGCTGG	ATCGAAGAACTCTCTGTCGA	pCFD5
CG31324	FBgn0051324	AACGCGGCGACATCATGGCG	CATCGAGTTCATCGAACCTT	pCFD4	✓	attP40
CG31324	FBgn0051324	GTAATCGCGCCGGTCGACGG	AGAAGGAGGACACGCGGGCA	pCFD5	✓	attP40
CG31717	FBgn0051717	TCCAATAGGTATTTAAGTGC	TATCATGCGATGGAATCGCC	pCFD5
CG31760	FBgn0051760	AAAGGGGTCGCATGGAGGCG	AACAAGTGGATACCTACACT	pCFD4	✓	attP40
CG31814	FBgn0051814	CAGGCGGTGGGGTCCTGCCA	ACGCCGCCGCTTCCGCCTAC	pCFD4	✓	86Fb
CG31935	FBgn0051935	CACTCAGGGCTGTTGCACCC	ACATGCGAGTCCGAGGAGGG	pCFD5
CG32100	FBgn0052100	TTCGAGTTCTCCATTTCGGT	TGGTGTGCGTTTCATTCCCG	pCFD5
CG32137	FBgn0052137	GGAGGCACGTCGACACGACC	GGCACTGCTCGAGAAGAACG	pCFD5
CG32152	FBgn0052152	TCGCATTACATCCAGACGAG	GATCCTTGATGAGATGCCGT	pCFD5
CG32206	FBgn0052206	TTTGTGACGTCTCCCCATCC	CATCTTCATCTCCGCTGCAG	pCFD4
CG3223	FBgn0037538	TACACAACATCGATCTGACG	GCAATTCGACGCCAGCGAGT	pCFD5
CG32432	FBgn0052432	GAGAAACAAGATGCAAACTG	ACATTTCTGTGTTGTTCACT	pCFD4	✓	attP40
CG32521	FBgn0052521	CGCCAGCTGCGGCTACTCCG	CATTGGCTGCCTGCCCACCG	pCFD5
CG32547	FBgn0052547	ACTTCGCTTGGTCGGAGTAT	TACCAGTTGGCGGCAAGCAG	pCFD4	✓	attP40
CG32795	FBgn0040384	TCGATTCGCTGAAAAACGAG	TCAATGAGATCAAGCATCAG	pCFD5
CG33051	FBgn0053051	CTGTCTTGCCGCCCCTTCCG	GGCCATTTGCTCCGCCGTGA	pCFD5
CG33095	FBgn0053095	GGTGAATGTGGAGAAAGTAC	TTAGATATCGACCGGAAAGT	pCFD5
CG33096	FBgn0053096	GCAATGGGACCCGGACACGG	CACGTACAAATTGACCCCGG	pCFD5
CG33129	FBgn0053129	CAACGAGCAGAAGCGCATCG	CGGATGCTGCAAGTGGACCT	pCFD5
CG33143	FBgn0053143	GTTTGTTAACGCTTGCCTAG	CGTTACGTTCCTCACGCCCA	pCFD4	✓	86Fb
CG33144	FBgn0053144	CCATCGATGCAAGCGTCGAC	GGTTGTGTGGACTCCGATCC	pCFD5
CG33181	FBgn0053181	TCTGCGGATGCTGGTTGGCT	GTCCATAGCATCCTCCGAAC	pCFD5
CG3355	FBgn0031619	GCAGCAGGAGCGGCAGGGCC	TTTGGTGGGGCGCTTGATAC	pCFD4	✓	attP40
CG34106	FBgn0083942	CTCTTGCACCACAGAACTGT	CACGGCGCCATTGGGAGGAG	pCFD5
CG34113	FBgn0083949	GGAAGTTGTTAGAGGCATTG	GCACACATCAGCCTAACTTC	pCFD4	✓	86Fb
CG34125	FBgn0083961	AAAAGCAGGTCCACCAAGCG	CTTTCTTCATACGTTGGCGG	pCFD5
CG34126	FBgn0083962	ATTAATCTGAGCACCTTCCG	GGCTGCGCCTCACATCCGCC	pCFD5
CG34135	FBgn0083971	GATGAGGCAGACCAATGAGC	CATCACTCCTGTGATTAAAA	pCFD5
CG34227	FBgn0085256	CGTAGGCACATGCCAGGCAC	CGATCAGGTGGTTGGACTCC	pCFD4
CG34353	FBgn0085382	AGCAAGCAAAACAGCAAGAC	TTCTGGTCGGCAACTTAGTC	pCFD4	✓	attP40
CG34354	FBgn0085383	GCCAGCACCGACCATAGCCA	GCCAACAGCTTCGTTTCCGG	pCFD4
CG34354	FBgn0085383	GCCAGCACCGACCATAGCCA	GCCAACAGCTTCGTTTCCGG	pCFD4
CG34355	FBgn0085384	TGGTCAGGGAAACCACCTCG	GATGATGATGGGTAATCCGT	pCFD5
CG34384	FBgn0085413	AGGGCTTCGCTGCACGTGGA	ATAAGAAAGCTGTCACCACG	pCFD4	✓	attP40
CG34393	FBgn0085422	CTGCTTGCAACGCGTTCCGC	ACCGTGCTGCAGAAGTCGCG	pCFD5
CG34401	FBgn0085430	CGACGACTCCATCCGCTTCG	AATGGCGGCTTGAGCGGCAT	pCFD5
CG34402	FBgn0085431	ATGTGCGCCGGATAGTGGGC	TGGTCGGCCGGACACGCACG	pCFD5
CG3556	FBgn0029708	AGGACGAGGAGCAAGAGCCA	CAGAGTCACATTCTCCGCCA	pCFD5
CG3587	FBgn0023521	AGGCCCGTAATCACCACGAG	GAAATGATCCCGTAGCTGGC	pCFD5
CG3645	FBgn0031238	CTTGCTAGGTCTTTGGTGCG	GGGAGCCACTACATAACGCG	pCFD4
CG3703	FBgn0040348	AATGAAAATGGCAGAGGCCC	TCAGCACGAACAGGTCCAGC	pCFD5
CG3838	FBgn0032130	CGCCTGCATCACTCGGTTGG	CAACATCCGCTTCGTCAACC	pCFD4
CG3961	FBgn0036821	GGAACGTCTGGTACAGGGTG	TGGAGGCGTAGGCGCCCTCG	pCFD5
CG4022	FBgn0035986	GTCTGCGGCCGAACTCGAGG	GTTGCTGGGATTGTTGCTCC	pCFD5
CG4080	FBgn0035983	CACATGCTCGATATCCGAAG	TCTGCGGATCACTCTCGCAG	pCFD5
CG42240	FBgn0250869	TAGTAACGGTACAACGGCTT	CGCTCTTGGAACGCCCGCCC	pCFD5
CG42260	FBgn0259145	AGGCTGGTGCTCTCGCTACG	ATGGCCGGGCGAGGTGCCGG	pCFD5
CG42339	FBgn0259241	TGGCCGTCATCCTGCCGCAG	CGTATCCGGAGGGTCCTGCC	pCFD4
CG42346	FBgn0259677	CACGAAGTCAACAAACGGAC	CCTTGCGAAGGACAAGGAAT	pCFD4	✓	attP40
CG42354	FBgn0259700	TGTTGCTCCGGCTCCCGCTC	CAGGATACTCCGATAGCTGC	pCFD4
CG42524	FBgn0260429	GATGTCTTTGGGCTCCTGCT	GAAATCTTAATCCAAACGAA	pCFD5
CG42540	FBgn0260657	AGAAATCGACACACGCTACG	GTACTCATCATCGCGCTGCA	pCFD4	✓	86Fb
CG42594	FBgn0260971	GTGGGCGGTCAGCTGCGAGG	CGGCCATGGAGCCGGTGGGC	pCFD5
CG42613	FBgn0261262	GGCGAATTGATCAGTTCCGC	AATGCGACGACGCGGCGGAA	pCFD4	✓	attP40
CG42663	FBgn0261545	CGCGGGAATAAGGAAACGCC	GAGATCTGTATGTAATTCGG	pCFD4	✓	attP40
CG42663	FBgn0261545	CGCGGGAATAAGGAAACGCC	AATTACATACAGATCTCGCA	pCFD5
CG42671	FBgn0261553	GCCGCCCACCAATCAGCTGT	GACATATTGGCCGCGGCCAA	pCFD5
CG42673	FBgn0261555	ACCAGATCGTACGGCGTCGA	CTGCTTGTGCGGAGCAGCCA	pCFD4	✓	attP40
CG42750	FBgn0261804	ATGCACCTGTCGATCTCTCA	GGTTGCAGCCGTGATCCGCC	pCFD5
CG43658	FBgn0263706	CGATGGCATTGTGCAGGCAC	AGAGAGGAGGCCACCACACC	pCFD4	✓	attP40
CG43675	FBgn0263750	CGAAAGGGGCCGATGAGCCT	CTTATGAGTCGATAGAAGCG	pCFD5
CG43691	FBgn0263774	GCAACTCCTTCGCCTTCCGC	CATCACCTGAAGGCGGCGGT	pCFD4
CG43867	FBgn0264449	TGGAGCAGCGGCTGAGTGAG	TTGCACCTCCACTTGCCTGA	pCFD4	✓	86Fb
CG44004	FBgn0264746	GCAAATCGATTATACTCCGC	TTACAAAGTGGAGCTGGCTA	pCFD5	✓	attP40
CG4406	FBgn0023545	CCTCGCCAGCTGTCGGGTGG	TACACACACGAACAACTGGG	pCFD4	✓	attP40
CG44422	FBgn0265595	AGTAGGCGCTATTCGGTCGC	AGGAGTTCGAAACGCCGGCA	pCFD5
CG44774	FBgn0266000	TCCGCAGAGCGGTAGACGCG	CGCCTCCCGCAAGTACGAAA	pCFD5
CG45002	FBgn0266354	CAGAGCGGCGGCCACACGGG	CCGGAACGCCGCAACTGGCG	pCFD4	✓	attP40
CG45050	FBgn0266410	GAGCGGCACATGGGTTGCAT	ATTACCATAGAAGCCGCAAC	pCFD5
CG45075	FBgn0266445	AATGCGTATGAACAAGGGCT	TCAGGCGCAGTTCTGCCTCC	pCFD4	✓	86Fb
CG45186	FBgn0266696	CTAAGGGGCAATCACAGCAT	CTCCTAGCACAAGATGTGTC	pCFD4	✓	86Fb
CG4587	FBgn0028863	CTGTCGGAGCTGGAGGGCCA	ATCAACGAATACAATGCCGA	pCFD5
CG46301	FBgn0283651	GTGGGTTAGGTGACGCAGAC	CACGACCGGTGTTGCCGGAA	pCFD5
CG4729	FBgn0036623	AGAAGGTGAGCGCGATGCAC	TCCTCCGGAACCTGTTCCAG	pCFD5	✓	attP40
CG4829	FBgn0030796	CGGCGGATTGGACTCCGACG	CACCGCCATCGATGCCCGCG	pCFD5
CG4836	FBgn0270925	GGAGGAGATTAAGTCCGAGA	TCTGCATGGAGTAGGCTGCG	pCFD4
CG5059	FBgn0037007	GGCAACGGAGTGATTCTGTC	TCGACTGGTTCGACTCGCGC	pCFD4	✓	attP40
CG5059	FBgn0037007	GGCAACGGAGTGATTCTGTC	CGACTGGTTCGACTCGCGCT	pCFD5
CG5151	FBgn0036576	ATGCTATCGGTACAGACGGC	ATTTAGATGTAGAATGCGCG	pCFD5
CG5210	FBgn0013763	GGCCAGCATTCAGGCCTCCA	CGGAATCGTAGTAGCAGACC	pCFD4
CG5335	FBgn0034365	GCTGGAGTTTGGTCATGTTC	GTCGTGGCCAAGACCATCGA	pCFD4
CG5482	FBgn0034368	GTCTAGCAGCAGCTCCTTCG	GCAGCGGAGGAGGCAGCCTC	pCFD5
CG5618	FBgn0036975	GCGCCCGAGGTGAAGACGTC	GCTGTAGTGCGACTCGTCGG	pCFD5
CG5646	FBgn0039525	CAAACTTTGATCGTGTCGAG	AACTACTGCGACTTTGTGGC	pCFD4
CG5653	FBgn0035943	GCTGCTTTCCATGACACCAC	GAGTGGACCTCACCCGGTTG	pCFD4
CG5721	FBgn0034315	GTCTCTTCTTTCGCCTCCGA	GGTCCTTGATAATGTTGGCC	pCFD5
CG5726	FBgn0034313	GCTGTTGTTGCCGTAGGAGG	TCGCACAGTGGTGTCGGTAG	pCFD5
CG5758	FBgn0032666	TGCTGTTGCATCTGCGGCAG	CAGCTTGGCATTCTTCAGGC	pCFD4	✓	attP40
CG5830	FBgn0036556	CGTTTAAAGCCACAGAAGCG	CTTTGTTGGTCCGGTAATGG	pCFD5
CG5888	FBgn0028523	TGTCCCTAATTGCGCCGTCG	ACCAAATCTCTGCGAGTGCC	pCFD5	✓	attP40
CG5902	FBgn0039136	GGATCTCCGTTGCTGGAGTG	TGGCCGTTGGAGAACCGTTG	pCFD5
CG5953	FBgn0032587	GGGTGATGCTGCTCTGGTGA	TATTCCAACTGTCCAGCGTC	pCFD5	✓	attP40
CG6094	FBgn0032261	CGCCAGAGCAGCTCCTCAGG	GTAGATTTGCAGTCGGGCGC	pCFD4
CG6218	FBgn0039915	CGGAGCCACCCACTCCAGAC	GTGGGCGCCACCAGCGGCCT	pCFD4
CG6231	FBgn0038720	GATCAGATCCTGGCCAAATG	GATATTAATGAACCCGAAGA	pCFD4	✓	86Fb
CG6664	FBgn0036685	CTGTGAATCCGAAAGTTCGC	TCCCGGGAAACTGGGCTTGG	pCFD5
CG6691	FBgn0032971	AAGCCCGAGGAAGACCATCG	ATGAGTTCAGTCAGCTTCCC	pCFD4
CG6700	FBgn0032305	TGCAGCTGCGGAATAAGGGG	AGCAGTGGAGCAATTACGCC	pCFD5
CG6744	FBgn0037901	AGTTGGCTTGGTATACGTCC	CTGGGGCACCAGGCTGCCGA	pCFD5
CG6770	FBgn0032400	AGTGCTCGTACTCATCGAAG	CAAGCAGCGCAACAAGAGGG	pCFD5
CG6891	FBgn0030955	CGAGTCCTTCTCCAGCGACG	ATCGGAGCGTACATCCTCGT	pCFD5
CG6912	FBgn0038290	GAAGTCATTCAGATCGGCCC	GAGCACTTCCGCAAGGCACA	pCFD4
CG6959	FBgn0037956	ATCCTAGCGATCGGCGCAGG	AAAGTTCGGTCCGCAGCTGG	pCFD5
CG7137	FBgn0034422	TTTCGAAGTGCCGCCCTGGG	GCGGCAACTCCATTTCCTGA	pCFD5
CG7414	FBgn0037135	GTGGAATTGTGGTCCTCGGC	CGTCTCCTCGCGCGGCAGGT	pCFD5
CG7655	FBgn0038536	CATAGTACTATTGGCATCCC	GCTTACTCCCTGTACGTGGT	pCFD5
CG7656	FBgn0036516	CAGCTCGGCCGTTCGCGCCC	CTGCAGGAAGAGCCGGTGGA	pCFD4
CG7739	FBgn0036509	GGCGTGAATCAGGTTGCCCA	AAAAACATCCGTGAGTTCGT	pCFD5
CG7860	FBgn0030653	CCAGTTCTGCTCATTCACGG	TATATCGGACTCCAGGATAG	pCFD4	✓	attP40
CG8031	FBgn0038110	GCCAGAAGAGCAACCCATGC	GAGACAGTTGGATCGTTGGC	pCFD5
CG8034	FBgn0031011	TCTGCTGTGCGGCCTGGGCC	GGTGATCAACGGCATCGGTG	pCFD5
CG8184	FBgn0030674	GCACTCGGCCGTTAGCTCAG	TCCAGACGTGGACGGTGTCG	pCFD4
CG8498	FBgn0031992	AAGAACCTAAACACCACACC	TGTACAAACAGGCCACTGTG	pCFD5
CG8602	FBgn0035763	GGAGGTGTCGCGACCGACGG	AATGAACTGAGCCTTCCGTC	pCFD5
CG8728	FBgn0033235	GGCCACCAAGGTGACCAGTC	GGAATCGGACAGATCACCGG	pCFD4
CG8910	FBgn0025833	CAGCGGGGACTTGCGGCCGA	AGGCGAGCATGACGCCGGGA	pCFD4	✓	86Fb
CG9003	FBgn0033639	CGTCCAGTTCGGTGGCGCCT	CTCACTATGCCGCTGTGCAC	pCFD4	✓	86Fb
CG9005	FBgn0033638	TTCTGGCCCAAACCCGCTGG	CGCCGCAGTAGCCGAGCCCA	pCFD4	✓	86Fb
CG9005	FBgn0033638	TTCTGGCCCAAACCCGCTGG	CGCCGCAGTAGCCGAGCCCA	pCFD5
CG9008	FBgn0028540	GGCCATTGCGGCCGCTGTCG	ACCTGCACCATCAACTTGCA	pCFD5
CG9192	FBgn0035193	CGGAAAAGGTCTTCGAGTCG	GTGGCGGCTAAGTCTTCGGA	pCFD4
CG9368	FBgn0036890	CTGTCCGGAGACGCTGGCTC	AATCGAAACGGAGTCACTGG	pCFD5
CG9426	FBgn0032485	TGCCATTGTATTCGTGTATC	GCCAATCAGAATCCCACCGG	pCFD5
CG9663	FBgn0031516	ACCGGTGACATTTGGCGACA	CGGAAACGCATCTGCCATCG	pCFD5	✓	attP40
CG9795	FBgn0037234	CGTTTGTGCTTATCTCCCTC	ACTACAGCAGCAGAGGCAAC	pCFD5
CG9801	FBgn0037623	CTTCATCGCGGAGCCTCGCG	ATCATCATCCTCGTGCTCGC	pCFD5
CG9917	FBgn0030740	GCCAAATGGCGTATATCGCA	CCCAGCTGCCCGACCAGCTG	pCFD5
CG9932	FBgn0262160	CACGCTCATCGTGCGCAGCG	TGTCCCGTGTTCCCGCTGGT	pCFD5
chic	FBgn0000308	TTATGTGGACAACCAACTCC	GTGACCAAGGCGTGCATCGC	pCFD5	✓	attP40
chm	FBgn0028387	CGAACTGGTGGATCCGCTTG	TTGGCGGAGGAATTCGTGGA	pCFD5
Cht11	FBgn0029913	AAACTGGATGGCAGTTCCGC	TACGGATGAGCTGTCCCGTA	pCFD5
ci	FBgn0004859	GCATTCCATCTTGCCGGACT	TGTTGATGGAAACAGGCGGT	pCFD5	✓	86FB
Cirl	FBgn0033313	CAAGCAGAGCTGCGGCGTGT	TACTTGTGGGTACCGGGACA	pCFD5
ClC-b	FBgn0033755	ATCATACTCCAAAAGGAGGC	TCTAGCTAAAGCACTAGTGG	pCFD5
Clk	FBgn0023076	CATGGTCCATCTCATAGGCC	TATCTTTATGAATCCCACAC	pCFD5	✓	86FB
cnc	FBgn0262975	ATCAATGCCTCCTATGCCAG	GTTGCTAACATGTCCACTGC	pCFD5
CngA	FBgn0261612	AGAGTGCGTCTTAAAGCGGA	ATCGCCCCAAACCGCCGGAC	pCFD4	✓	attP40
CngB	FBgn0266346	CTTCCGAAAACGTGCCATGC	AGCTGCTCTGGGAGCCGGAT	pCFD4	✓	86Fb
CngB	FBgn0266346	GGATTGGGCGACGGGTGTGG	GCATGAAGGCATGTCGCTCC	pCFD5
coil	FBgn0033265	TTAAAGGGCATCTCCAAGAG	TCTCGATGCACGCTCAAGGA	pCFD4
comm	FBgn0010105	CACCACGGATTATCCAACAG	TGCGGAGTACATATCCGCGC	pCFD5
Con	FBgn0005775	TTCGGTGGGCGTGACCAGGC	AAGATGACCGGCGCACCAGG	pCFD4	✓	86Fb
Corin	FBgn0033192	CCATCAGCATCAGACCTCGG	GCGAATTGAGGGGCAGCGCC	pCFD5
corto	FBgn0010313	GACATGTCGTCCCTGTCGCA	TTGCTGCTGCAGGGCGGACA	pCFD5
Cp190	FBgn0000283	AGAACGTTAATCGCCAGCAA	AGAGGCGCACCGTCGCACCA	pCFD4
Cpr47Ec	FBgn0033600	CACAGGCCACCATGACCGCC	AGATCCCGAACGTGAACCCG	pCFD4
CrzR	FBgn0036278	TCCAAATCCATCGAGGCACT	ATAGTTGACGATTTCAGGAG	pCFD5
csw	FBgn0000382	CAGGACAAGAAGTACGACGT	CTACAAGCGTAATCCCATGG	pCFD5
Ctl2	FBgn0039637	AAGTTCCGGTCGTAGCGCAG	CTATGAAGGCCCATCCGCCC	pCFD5
ctrip	FBgn0260794	ATCGCTCTCTGCATTGACGG	TGTTGTTGTTGCGTCGCCTC	pCFD5
CtsB1	FBgn0030521	CGAGAGCAGTGACGGCTCAC	GCTCTCGGATGAGTTCATCG	pCFD5
cue	FBgn0011204	CTGGTGGATCTGAGCGCGGA	CACTGAACATGAACCTCTTC	pCFD4
cwo	FBgn0259938	GCGGGACAGGTCCGCCAGGC	AAGGAGAGCGACTACCGGAG	pCFD5
cyc	FBgn0023094	GCGAGATCGAGAAGCGGCGT	CAAACTGACTGTGCTCCGGA	pCFD5
Cyp1	FBgn0004432	GTCATATCAAAAAACACCCT	GTTTCGGCACAGGTCGGCAG	pCFD4
Cyp9c1	FBgn0015040	AATGGTCCGTCTACACCTTC	GCTAGGAAATATTCCGTGGT	pCFD5
dac	FBgn0005677	TAGTGGTATTGAAAGAGCCG	CAGCAGCACAATGGACGCGA	pCFD4	✓	attP40
dally	FBgn0263930	CTGCGCTAGCCGCACGCTCC	TTGCTATTTACCCTGCTCTG	pCFD4
Damm	FBgn0033659	TATTTCTAACCCAGCGTTGC	GAATCATGAGCAGTTCCCTC	pCFD4
danr	FBgn0039283	GATGTTCATGTGCTGGTAGG	CGCGCGGCAAGCGTCCTCTG	pCFD4	✓	86Fb
Dark	FBgn0263864	GATGTGGTCAATTTCCTCCT	CGCCAATCAAGACTGAGCAA	pCFD4
dco	FBgn0002413	GTGGGTAACAAATATCGCCT	CAGTGTTGATCGTGGTGCCC	pCFD5
DCP1	FBgn0034921	TCCACGATCTCCTTGGCGTA	GTTGCGGTGGTATATGAAGA	pCFD4
Debcl	FBgn0029131	CAGCTTGGGTGGCGGACTGG	AGCGACTGGAAGGCGCTCCG	pCFD4
Decay	FBgn0028381	CATATCCTGTGGAGCGCCTT	GTGATGTCACACGGCACCGA	pCFD4
Delta	FBgn0000463	TTGCTTCACAGTCATCGTGC	ACTTCAGCAACGATCACGGG	pCFD5	✓	86FB
deltex	FBgn0000524	AGCGCCGGAAGTGCGGCATC	GGCGGCGCTACCTCCGCCAC	pCFD4
dgt6	FBgn0039638	ATCGGACCATAATTGCACCG	AGCAGAGCGAGAAGCTCCAC	pCFD4	✓	86Fb
Dh44-R1	FBgn0033932	TCGATTCGGTGAACGCCAGC	AGTTCGACTCGATCCTGTGC	pCFD5
dia	FBgn0011202	GAGAAAACGAAATCCACGGG	ACTGCTGATGGTTCCTCCCT	pCFD4
Diap1	FBgn0260635	TCCACCTGATCAAAAGCGAT	AATGAACGATTTAAACCGCG	pCFD4
Dif	FBgn0011274	GGAAATTATCAATGCCAGCA	TGTGCGACGGCATTACCGGC	pCFD5
DIP-alpha	FBgn0052791	AGTAAGCGTTTCGCCGAGAC	TCGCGCGGCTCATCCTGGTC	pCFD5
DIP-beta	FBgn0259245	AAAATTTGGTAGTATGCTCC	GGTTCGGGATTGGTGGGATT	pCFD4	✓	86Fb
DIP-gamma	FBgn0039617	CTCCGGATCGGGATCCAGCT	AGGCTGAGTCTGAGAACCGG	pCFD5
Dmtn	FBgn0037443	CTGGCTCGCTCCCGGGACAC	CGGCACGGGCAGTGGTCTGG	pCFD5
DNaseII	FBgn0000477	CCAGCACAACGATTTGGGCA	CCAGCCAGAACTATGACACC	pCFD4
Dop1R1	FBgn0011582	GGTGCTGGTTGCGACCGTGG	GCCGATGGTAGTGGCGCTAC	pCFD4	✓	86Fb
Dop1R2	FBgn0266137	GAGCGCCAGGAGGGGCGCGC	GGCTCGTCGCCGGAAGTGGA	pCFD4	✓	attP40
Dop2R	FBgn0053517	CCAGCCACTGAGCAGCACGG	TGTGCTCAAGGTCGCCGATG	pCFD4	✓	86Fb
DopEcR	FBgn0035538	CCTACAGGATAATTCCAAGG	GCTCATATCGATACTGGGCG	pCFD4	✓	attP40
dor	FBgn0000482	AATTATGCTCAATGCGGGGC	GGAGTTGGCGGTAGCGCCCG	pCFD4
dorsal	FBgn0260632	CAGAACAATGGAGCCGCTCC	AACCGGCAGGAAAGGCGCTA	pCFD5	✓	86FB
dpp	FBgn0000490	TGTTCGAGTTGCTAGCACCG	CGATCTGGATCTAGATCGGT	pCFD5
dpr1	FBgn0040726	CGATATTGGCTCTGGATGGC	ACGCTAACGACCAGCGAAAC	pCFD5	✓	86FB
dpr10	FBgn0052057	AGCAGAAAAGTGCCGTCCAC	ACGCTCCGCGGACGTCGTCG	pCFD5	✓	86FB
dpr11	FBgn0053202	ACGAGAGTGCGGCCCCTGCA	TGCGGTGGCCCACTCCGATG	pCFD5	✓	86FB
dpr12	FBgn0085414	CGCAGTTCCATCAGGTGCAG	TGGAAGAAGCTATGGATGCG	pCFD5
dpr14	FBgn0029974	CTCACTCCATCACATCGGCT	TCCGGTTCGATTTCCGTAGC	pCFD5
dpr16	FBgn0037295	GTTCTCCATCGGAGTGGCCG	GCTTGTCCCCGTCGCAGGCG	pCFD4	✓	86Fb
dpr16	FBgn0037295	GCCGCGCTCCCTCTGCCGCC	GGTACACTAGTCTACACCAG	pCFD5
dpr17	FBgn0051361	GCCAGCCACAGCAGCCTCAG	AGAAACAGCACCACCGACTG	pCFD4	✓	86Fb
dpr17	FBgn0051361	CTGTAAGTGTCATTGCAGCC	TCGCTCCCTGCATCGCCCAT	pCFD5	✓	attP40
dpr18	FBgn0030723	GTAGGAGAGTGGTAGCGTCT	GGAGATGACCCAACATCGCA	pCFD5	✓	86FB
dpr19	FBgn0032233	CGTATTAAATTGACTTTGTA	CTCGTTGGCGGCAACTCACA	pCFD5	✓	86FB
dpr20	FBgn0035170	CTGGGTCGCGTTCTTGCAGC	TTGGATGGCACAGCACGTGG	pCFD5	✓	86FB
dpr21	FBgn0260995	CATTCTCTCTGAAATGTTGT	AAAATCCCACTTACTGGTAT	pCFD5	✓	86FB
dpr4	FBgn0053512	AAATCGCTTTCAACGCTCTC	GGGGTTTCCCAGTAATGCGG	pCFD5
dpr5	FBgn0037908	CGCTACATTTACTTCGACCA	CGGGGTGCGAATCTGGAGGC	pCFD5	✓	86FB
dpr6	FBgn0040823	CCATCCACTGCCGCTCTGCG	ATTTATTATACTGCGCGCGA	pCFD5
dpr7	FBgn0053481	TGGCGAATTATTCAAGAATG	GTTATATATTTCAAGTCTTA	pCFD5
dpr8	FBgn0052600	ACACCACGATGTCGACACAT	CTTCTTCACAGACTTCCTGC	pCFD4	✓	attP40
dpr8	FBgn0052600	CTTCTTCACAGACTTCCTGC	GTCGAGAGGAGCGCGGTGCC	pCFD5	✓	86FB
dpr9	FBgn0038282	GGCGGTGAGTCAGTGGACTC	GTGTAGGCAGCCCTACGAGG	pCFD5
Drak	FBgn0052666	ATCCAAAAGTCCGTCGCCAA	TGATGTCGGGACATGAGACG	pCFD5
Dredd	FBgn0020381	GTCTTCTCCAGGTTTCTGGC	CCGCAAGGTGCTCCGGAGAC	pCFD4
Drep1	FBgn0024732	ATGGAGACTGCAGCGAACTC	CGTAACACGCAACATTAAGA	pCFD4	✓	86Fb	RFP-
Drep1	FBgn0024732	GGAGGAGATCCGCAGCAAGG	GTTATCGTCACGTAGTGAGT	pCFD4
Drep3	FBgn0028407	GGAGCCACTATTCTGCTATC	CTTGTCAGAGTCCGCTGCCT	pCFD5
Drice	FBgn0019972	TGCCCACCCTGATGCCCACC	CACAGATGCCCTGGGCTCCG	pCFD4
drl	FBgn0015380	TCCGATTGTTAGCAAGTTGG	GGCGGAGCTTTACTACGTGC	pCFD5
Dronc	FBgn0026404	GGCATTCCAATCTCGAGCTC	ATGGACGAACTACGAGCGTC	pCFD4
drongo	FBgn0020304	ATCGACTTCCTGCGCAGCCA	GCTGTGTGCCAAGACCTGGC	pCFD5
Drp1	FBgn0026479	CAGGACGTCTTCAACACCGT	CTGGAGCACCAGTGGGCGAC	pCFD4
Dscam3	FBgn0261046	AGAGCCTCCTTGTCTAGTCC	GCCGGGGTGCGGGCTCCAGC	pCFD4	✓	86Fb
Duox	FBgn0283531	GCTCCTCCGTAGGTTGCCCC	ATTAGTTACGGTCTGGAGCT	pCFD4
dve	FBgn0020307	CCATCGACACTCGCCAGCCC	TCATCGCCGCGGCCACGCCC	pCFD5	✓	attP40
dysc	FBgn0264006	CAGCTGCGCTCATTGTCAGG	GTGATCTTGGACCCTCGCGA	pCFD5	✓	86FB
E(spl)m7-HLH	FBgn0002633	GCCGAGTGCGTTGCTCAGAC	CACGGTGACTTCCAGGATGT	pCFD5
E(spl)m8-HLH	FBgn0000591	CTGGTAGATCTGGGTCTTGG	TGTTCATGCGGGCACGTCGC	pCFD5	✓	attP40
E2f1	FBgn0011766	CAACAACACTATGGCGGGAG	CAGATCGTAGTTGAGTCTGC	pCFD4
eag	FBgn0000535	GCCTGGCGGACGACGTGGAC	CAGCGGCTATAACCGTGCCG	pCFD5
ecd	FBgn0000543	GCCCTCATCCTGTACGTTGT	TTTCAGCTTCAGGTGAGGCT	pCFD5
Ect4	FBgn0262579	CAGATCGTTGATTTCCGACA	GAGCGGATCACCGGCGGACC	pCFD5
eEF1beta	FBgn0028737	GGTGATGTGACCACCCCGCA	GAAGGAGTTGAACGCCTTCC	pCFD5
eff	FBgn0011217	CAATGTTCAGCCGGTCCAGT	CCGGACAGCCCTTATCAAGG	pCFD5	✓	86FB
Egfr	FBgn0003731	TAATGATGTTCCTTGTTGGA	GAATTTGGACCTCAGCTTCC	pCFD5	✓	86FB
Egfr	FBgn0003731	ATGTGGATGAGCATATCGCG	AAATGCAAATGCAGTGGGCC	pCFD4
eIF1A	FBgn0026250	GGAGGCAAGAATCGTCGTCG	GGACCAACAGGAGTACGCGC	pCFD5	✓	86FB
eIF3j	FBgn0027619	CTCCCACTTGTTTACGCTGG	GGACGAGGATGAGGACATCA	pCFD5
Eip63E	FBgn0005640	TCTCTTCTTGAGCTTCTGAA	TCGACTCGTCGCCATCTTCG	pCFD5
Eip63F-1	FBgn0004910	TAGCATAAACTGCAGCTCGT	CATACACGATCTCATACGTG	pCFD5
Eip74EF	FBgn0000567	GAGCAGTGCATCGTCGATAA	CGCGTCGTGCAAAATGATTA	pCFD4	✓	86Fb
Eip74EF	FBgn0000567	ATTGCCAGCTGATTGGATCG	AGATGTGGGCGTCACGGGCG	pCFD5
Eip75B	FBgn0000568	CAACAGCAGCAATCGAGCCT	GCGGCTGCAACATCATCCGG	pCFD4	✓	86Fb
Eip78C	FBgn0004865	CAAGGATTTCACTCGGGACG	GCTGCTGCTGTAGGTGACTC	pCFD5
Elk	FBgn0011589	GCTAGCAGCCCCTTGCGGGC	CTTTGTGCTCGGCAATGCGC	pCFD4	✓	attP40
emb	FBgn0020497	ATGTTGACATCGGACGAGGC	CGAGGTTGTGTACACAGCGC	pCFD5
ena	FBgn0000578	GTGGTGGCACCTGGTCACTC	AGCAGAGTATTATCGGGGCG	pCFD4	✓	86Fb
ena	FBgn0000578	AGCAGAGTATTATCGGGGCG	GGAACGTGTTGTTCTGCTGG	pCFD5
EndoG	FBgn0033690	TGCCCAGATAAAAGGCGCCC	GCTCCACAAGTGGCCTTCCG	pCFD4
endos	FBgn0061515	CTCGGTGTCCTGGGGCGTGG	CGATCTTCTCGAGATCCGTG	pCFD5
eRF1	FBgn0036974	AAGAGCCTGGAAATGGCCCG	TTCTTTGATTATTCCGCCAA	pCFD5
esn	FBgn0263934	AGTAGCTGCTGCTGGGCGGA	CGATTCGGGACGTTGCGAGT	pCFD5	✓	attP40
ETHR	FBgn0038874	GACTATGCAGAAGAACATGG	CCTGAGCATTGCGGACCTGC	pCFD5
ey	FBgn0005558	CAACCAACTCCAACTGCTAT	TTCCGAAGAGTTAAGAGGAG	pCFD4	✓	attP40
FBXO11	FBgn0037760	GATGAGGTGAATGAGGCGCT	AATGTTGCCCGTCGGCCGGT	pCFD5	✓	attP40
FER	FBgn0000723	GACGATCAGCGCCTCGTGGG	CCATGGCGTTCTGCCGCGCG	pCFD4	✓	86Fb
FER	FBgn0000723	CCAAAGTCGCGCCGCCCACG	CCATGGCGTTCTGCCGCGCG	pCFD5
Fer1HCH	FBgn0015222	GCCGTGGTGGCCCAGGCCTA	CATGCGCAATCAGATCCAGG	pCFD4	✓	86Fb
Fer1HCH	FBgn0015222	GCCGTGGTGGCCCAGGCCTA	CATGCGCAATCAGATCCAGG	pCFD5	✓	attP40
Fer2LCH	FBgn0015221	CTCGCTCTCTTTGCGTGCCT	ACTGGATCTCGGGCTCAATA	pCFD5	✓	attP40
Fign	FBgn0031519	CATCCACTTTGCTGCGCTCA	TCTCGAACAAGTAGCCTGCA	pCFD5	✓	86FB
Fili	FBgn0085397	CAACGACAAGGAGTAGGCCA	GACTCTCGTAATCCTGCCTC	pCFD4	✓	86FB	RFP-
Fis1	FBgn0039969	GTATCATCACGAACTTGAGT	TGATCAAGTTCGCTCCCTAG	pCFD4
fok	FBgn0263773	ACAGCACAGACATGGATGTT	CTGCGTCAGCGACACCACAA	pCFD4	✓	attP40
foxo	FBgn0038197	GACCCACACAGATAACGGCC	GGGGATCTGCCCCTGGACGT	pCFD5	✓	86FB
fz	FBgn0001085	TGGACCCCCTGTATCAGGGT	AATACGGACTCGCATCGAGG	pCFD4
fz	FBgn0001085	TGGACCCCCTGTATCAGGGT	AATACGGACTCGCATCGAGG	pCFD5
fz2	FBgn0016797	CACAGTGCGGATCACGGCAT	CGGGTGCGGGACTCGCGTCC	pCFD5	✓	attP40
fz3	FBgn0027343	TCTGTTTCCGCTGTGCACGC	GTGTATGGAAAACGCTCCGC	pCFD5
fzo	FBgn0011596	CTCCGGAGAAAGTACGTCGT	TATGGCCCATGGCGCTGGGC	pCFD4
GABA-B-R1	FBgn0260446	ATCGCCTCGCCGCACCTGCA	GTGCAGTTCATCGGGCCTCC	pCFD4	✓	86Fb
GABA-B-R2	FBgn0027575	TTTGGAGCACCGCCTGTGGC	ATAGCGGGATTCTTCCCGTA	pCFD4	✓	86Fb
GABA-B-R3	FBgn0031275	CGCATAATTCAACCGGTCCA	CTCAGTCCCACGGCCGGCCA	pCFD4	✓	86Fb	RFP-
GAPcenA	FBgn0035879	TGGGCGTGAACAAGGTGCAG	AGACGCTAGCCCCGCCTGCG	pCFD5
gbb	FBgn0024234	GAGCACTGCAACGGCCTCCG	TGTCTATGTAAATCCCCGAC	pCFD5
gem	FBgn0050011	GCTTTGTAAATCCAACAGAC	TCGTACTTGGGTATGTGCAC	pCFD5
GILT1	FBgn0038149	CAGGTATATCCGGCGGTGAA	GCAGGTATATCCGGCGGTGA	pCFD5
GluClalpha	FBgn0024963	TATTCCAGATGGTCGTATTC	ATCCGTCCACTGTTCACGGA	pCFD4	✓	attP40
Glut4EF	FBgn0267336	CTTGGCCAAACGGCGGCCGG	TGGCACCTCAATACTGTGTG	pCFD5
GlyP	FBgn0004507	AGCCCCAATCCGACGCCGAT	TCGCCACCTGCACTACACCC	pCFD5
grim	FBgn0015946	TGCCAATATTTCCGTGCCGC	GAATGACCGTCGGTTGACGC	pCFD4
grk	FBgn0001137	GCAACTCAACCGCGGTCTCC	GCAACTGGAGGCCTCGGCCC	pCFD4
grp	FBgn0261278	GGCTGCAACGCTGACGGAAG	GCAGGTAATTGAGTCCGGAC	pCFD4
grsm	FBgn0040493	AGCTGGCCGATGATCAGGAC	ACTCAGTCCGCGCGTCACCG	pCFD5
GstZ2	FBgn0037697	CGCCAATACGAGTAGAGTAT	TGTCGTAGGGTATCTCCTTC	pCFD4	✓	86Fb
gukh	FBgn0026239	CTGCACCACGCGCTGGACGA	GGCACTTGCCCGGCGTGCAG	pCFD5
haf	FBgn0261509	TACTCCCACTTATCCTGGGC	CTGCCAAGGACACTGGGCGT	pCFD4	✓	86Fb
Hairless	FBgn0001169	TAGTAGCATAATTGCAGAGG	CTTAAGTTGGCGGGCAGAGG	pCFD5
HDAC6	FBgn0026428	CAGGCAACAGTGCTGGCTCA	AGGACTCGTGTGAAGCGCTC	pCFD4
heartless	FBgn0010389	GATTTGGCAGCCAGCCGTGC	TCAAGGATCATTTGGGAGCC	pCFD4
hec	FBgn0030437	AAATGTGGATGTGGCATCGC	TTCTCCAGATATCGCGGCAC	pCFD5
hedgehog	FBgn0004644	ACACTGGCGGCACTGGCCCA	AACTGTGGCATTTGGCATCC	pCFD5	✓	86FB
hid	FBgn0003997	CTTCCCTCGAGCGCATCCTC	GGCCGAGGACACGCCCGAGG	pCFD4
hpo	FBgn0261456	CGATTTCATATCTACAACGC	CATTATGTACAAGCTGGGCG	pCFD5
hppy	FBgn0263395	CAATGCCAATATGCTCAGCT	CTCATCCAAAAGATTGGCTC	pCFD4	✓	86Fb
Hr4	FBgn0264562	CGAGCTCGCTGTACGGGCCA	CGAGGTGGACGTGTCCGCTA	pCFD4	✓	attP40
Hr51	FBgn0034012	AGAAGATGGTCGTGTTTCGG	AGCAATGCCGCTGCGGACTG	pCFD4	✓	86Fb
Hr51	FBgn0034012	GCCGGCGCCGATGCACGGAC	ACCATTGGGCACGTTTGGGG	pCFD5
Hrs	FBgn0031450	CACTTTCCCCGAACTTCGGG	CCAACCGGAAGCACCACTGC	pCFD4
Hs6st	FBgn0038755	TACGTTCTTATGCATATCCC	CTGGCCATCGCCGGCATCAT	pCFD5
Hsc70-1	FBgn0001216	GTTCTCGGCGAACACCTCGA	TTGTACTCCACACGGATGCG	pCFD4
Hsp22	FBgn0001223	CTTACCGATGTTTTGGCGCA	GAAGAAGGCGTGAAAGGGCG	pCFD4
Hsp68	FBgn0001230	CCGTACCACACCATCGTACG	AAGGCGTTCCGAGTCGGTGA	pCFD4	✓	attP40
Hus1-like	FBgn0026417	GCGGATCCTGCATCAGTGCG	GAAAGAGTTCCAGGCCATTG	pCFD4
IKKε	FBgn0086657	GCTCACGGAACCGCGCAGGA	ACGAGTTCTCAGGATCGTCC	pCFD4
Iml1	FBgn0035227	AAGCTGAACACGCATACGCG	ACATCGCCCACATTGGCGTT	pCFD4
ImpE2	FBgn0001254	GAAAACCAGGATCAAGGCAA	CAGAGTACTCAACTTGCCCA	pCFD4	✓	attP40
ImpL1	FBgn0001256	GACCAAGTGGTCTAGCTCCA	TACATAGTAGCCGTGCTCTT	pCFD4
ImpL2	FBgn0001257	AGTGCTGGCATAGATGGTCT	GGCCCGCACCTACACGTGTG	pCFD4
inflated	FBgn0001250	AGCCATTCTTCTTCGGTGGA	GGAAACGGACGTAGCTGGGC	pCFD5	✓	86FB
InR	FBgn0283499	ACAACAACAGCCTGCACGCT	CAACTGCTTCTACTGCTTGC	pCFD5	✓	86FB
Inx2	FBgn0027108	TGATGTCTTTGGGTCCGTCA	CATTGTTGTCGATGCACACC	pCFD4	✓	attP40
Inx3	FBgn0265274	GGCATGGTCTCGGCTGTGTC	TCGTGATCCTGTAGTGGCAG	pCFD5
Irc	FBgn0038465	TTAATTCGGCATTAACATCT	GCAATATGTAGAAACGGCGT	pCFD5	✓	attP40
Irk1	FBgn0265042	GCGAACTGAAACGTGTCTGC	CCACCCTGGTTGACGCCCAG	pCFD5
jeb	FBgn0086677	CAGGACGCAGAAGAGCGTCT	TCCGTTTCCGCTCAGATGGA	pCFD4	✓	attP40
Jupiter	FBgn0051363	TGTCGCTCGATCCGCCGCCC	GGGGATGTTTCTTTGGTGTC	pCFD5	✓	attP40
jvl	FBgn0263929	CATCACCCACATCTGATGGC	CGCCTCTCCCACGGCGACCG	pCFD5
Kap3	FBgn0028421	GTTGGGCTCCCCGAAGACGG	CTCCACCACTTCTCGTGCCA	pCFD5
Kat60	FBgn0040208	TACGGTCATTCCTACGCAAG	GGCGGGCGAGCAGCCCCTGG	pCFD5
kat80	FBgn0040207	TGGCGAAACTGGACGAGTGC	AATGTGAACCTCTGGGCGAT	pCFD5
kay	FBgn0001297	TCGTCAGTGTGAGAACACTC	TCGATGTTGCGCGTGGTGGT	pCFD5
KCNQ	FBgn0033494	GAACATCGCGGCGGGTGCCG	AACTTCCTGGAGCGGCCGCG	pCFD4
Kdm4B	FBgn0053182	CAAGGTCTTCCGACCCACCT	GTGGCCTACATGGAGTCCCA	pCFD5
kenny	FBgn0041205	GGAACTGTCCGGCATGAGCG	GAAGGATCGCGATTTGCGCT	pCFD4
Kif19A	FBgn0038205	AGCAGCTGGTCGGGCAGCAG	TGCTACAGCTCAACCGGCGC	pCFD5	✓	86FB
kirre	FBgn0028369	TGGCGTGGACGGCAATCGGT	AGGAGGAGGATGAGTCACCG	pCFD5
klg	FBgn0017590	CAGCATACGTACAGGCGCCT	TGATTGTAATTAGCCTCGGA	pCFD4	✓	attP40
klg	FBgn0017590	CAGCATACGTACAGGCGCCT	TGATTGTAATTAGCCTCGGA	pCFD5	✓	attP40
knot	FBgn0001319	CGCGGACCGGAAACGGCACT	ATCGCCTTATATGATCGGGC	pCFD4	✓	86FB	RFP-
Kr-h2	FBgn0266449	CGCCCTCGGAGCGCGGTGGT	CGAGAGATCCTCACAGCAGC	pCFD5
KrT95D	FBgn0020647	GGCACCGGCGGCAGCGGCCC	GGTGCTGAATGCTGCCGGGA	pCFD5
l(1)G0193	FBgn0027280	TAGTGAGTATATAAACTGCT	TGTAGGCTTTCAGTTCGGTC	pCFD5
l(1)G0289	FBgn0028331	GCTGCTGGAACGTGACACGG	GCAGTCATTGTAGCCAAGGC	pCFD5
l(2)37Cc	FBgn0002031	GATCGAAGATGACCGCCCGG	CAAGGAGAACGTGGTCGGCG	pCFD4
Larsen	FBgn0260940	ATGCGACGACGTGTAGGCCT	AATGTGCGCCGCCATCGGCG	pCFD4
Lgr3	FBgn0039354	TACGGCAGGAGCATCGCCGT	GTCGCAGGCGAAGCTGGCCG	pCFD5
lig	FBgn0020279	ACACAAACTCGTTCAGGCGG	TGAGACTCCATCGTGATGGC	pCFD5
light	FBgn0002566	GTGGCCACATGCTCCGACGA	AGCTACCACAATATCCTTTG	pCFD4
lilli	FBgn0041111	TGAGAAAATCGAGCGGCAAC	GTCTATTCGGGGAGCCGCGT	pCFD5
Lim1	FBgn0026411	GGTCGCAGTGAACCGCCGGT	TACGCCCAATCCGAGTGCCG	pCFD5
Lint-1	FBgn0030274	ACGCCTCAACGATAGCCTAC	ACTCATGGGCGATGTCCGGC	pCFD5	✓	attP40
loki	FBgn0019686	ACGCGACACACAAGGAACGC	GCACTTTGGAAATGCGCGTC	pCFD4
lqf	FBgn0028582	CATCGGAGTAGTTGTGCGCA	AGGCAACCTCGAATGACCCT	pCFD5
Lrch	FBgn0032633	AGCGCCGCTGGCAGCGCCAT	AAGCAGGGCAGACGAGGTGG	pCFD5
mAChR-A	FBgn0000037	GCCAATGCCAGACTCATGAC	CTAGTATGCTAGGCGGTCCA	pCFD4	✓	attP40
mAChR-B	FBgn0037546	GCGGTCGCTTAACAAGTCGG	GAGGAGCTGACTGGCCTGAA	pCFD4	✓	attP40
mamo	FBgn0267033	GCAGTGAGCACTACTGCTTG	AGTACGAGGAACAAGCCGAG	pCFD4	✓	86Fb
mamo	FBgn0267033	GCAGTGAGCACTACTGCTTG	AGTACGAGGAACAAGCCGAG	pCFD5	✓	86FB
Map205	FBgn0002645	TGTTCACGAGGATCCCCGTC	GTTTGGCTCCTGGGCCTGCC	pCFD4
Marf	FBgn0029870	CGCACCATCTCGATGGTGAC	CGTGACGGTCGTCGTCGGCG	pCFD4
me31B	FBgn0004419	GAATTCATTGCCTCGCGTAT	CTGCTTCCTGAATTGGCGAA	pCFD5
Med	FBgn0011655	ACGGCGCCGTACATGTGGGC	CGCCGATGTGGGGGCGTTCG	pCFD5	✓	86FB
mei-41	FBgn0004367	CGGAAAAGTTGCTTACGTTC	TATAGAAGACATATTGTGCC	pCFD4
Meltrin	FBgn0265140	TGGAACGCCGTCGCTTCCGC	CACTGTGATACGACCGCAGG	pCFD5
MESR6	FBgn0036846	GAGCAGCCGCGGCACTCTCC	GTCCCGAAAGTTCGAAGAAA	pCFD4	✓	86Fb
MESR6	FBgn0036846	GGAATCGGATACGCTGGACC	GGGAGCCGACTTCGGGAGAG	pCFD5
mew	FBgn0004456	TGCGAACAAGTGATCACCGA	TTGATTTCGTCATTGCCGGG	pCFD5
mGluR	FBgn0019985	TAATAGGGGAGTTCAACGCC	TCAGTGTCTGTTTCTCTGCC	pCFD4	✓	attP40
Mical	FBgn0053208	CAGGATCTGGCGCATCGTTG	CGCACCTTGGCCTTTAGCCG	pCFD4	✓	attP40
Mid1	FBgn0053988	ATCACGACCAGCCCGGGTCC	GCAGCAGCAAATACAGCAGG	pCFD5
mim	FBgn0053558	GGAACGCGATAGCTCCGCGC	GCCACAAAATCCTCCCACAG	pCFD5
Mkk4	FBgn0024326	TTCAGGCTTAGCTGATCCGG	TGAGGAACTTGAGCCCGAGG	pCFD5
Mlc-c	FBgn0004687	CTGTTCGACAACCGCGGAGA	GGGCCAGAACCCCACCGAGT	pCFD5
mlt	FBgn0265512	TCCAGCGCCTCCAAAAGGGA	TTCGTTTGTGGAGTTCCGGT	pCFD4	✓	attP40
Mmp2	FBgn0033438	GAGAATGGTGCAGACCGCCC	CCGCGAGGTCTACAGCGACC	pCFD4	✓	attP40
mnb	FBgn0259168	CGGCAGCGTCGACGCAGCGC	AGGATCTGCCTGCCACGCAC	pCFD5
mnd	FBgn0002778	GCGGGGAATCAACGAGTCGC	GGAACCCAATAATTCCACGG	pCFD5
mod	FBgn0002780	TGTGGACTTGGTTACCCGTT	GAGCAAAATGACGAGCAGCC	pCFD5
mop	FBgn0036448	GCCCTAAAATCGAGTCCCGA	ACCTCTTTGGAGTAAGCCTC	pCFD5
mre11	FBgn0020270	TGACAACGTGATTCGCATCC	ACCGACAACCACCTGGGCTA	pCFD4
msn	FBgn0010909	GGGCAATGGCACCTACGGTC	TCCAGTGAACAGTTGACCGA	pCFD4	✓	86Fb
MsR1	FBgn0035331	GAAACTGAGCCGCTCTACTG	GATATTCAAGGTATTCGCGA	pCFD5
MsR2	FBgn0264002	TGTGTGGAAATCATCGATGC	TCGCTGATTGTCTGTATCCT	pCFD5
Mtl	FBgn0039532	TACACACTTTATGGGCCTTC	GTCGTTGGTGACGGCACCGT	pCFD5
MtnA	FBgn0002868	ATGCCTTGCCCATGCGGAAG	TGCAGGATCCCTTGGTGGCC	pCFD5
mtt	FBgn0050361	GACAAGTGGACAGAACGACC	ATTCCGGGCACTCCAGCCAT	pCFD4	✓	86Fb
mtt	FBgn0050361	GGCGATATGGTCGGTGCTGC	GACAAGTGGACAGAACGACC	pCFD5
Mul1	FBgn0035483	TTTACACGAATCCGTTGCAC	CGATGGGCGTCACTGTGCCC	pCFD4
mura	FBgn0037705	CTGAACTCGAATGCCACCGG	AATTGCGGGTAAAGGGCCGA	pCFD5	✓	86FB
MYPT-75D	FBgn0036801	TCTGATACAGCGCAAGAGCC	AGCTGGAGTCGCTCGTGGGT	pCFD5
mys	FBgn0004657	TGATCCTCGAGAGAAACCGG	AAAGTCCGGCTGCATGCACC	pCFD5
nAChRalpha1	FBgn0000036	ACACTTTGCCACCGGCGGCC	AATCGCCTCATCCGACCCGT	pCFD5
nAChRα1	FBgn0000036	TGGGTTGGCCAGGCCGCCGG	AATCGCCTCATCCGACCCGT	pCFD4	✓	attP40
nAChRα2	FBgn0000039	GGTCGTGTGGTGCAGCAGCC	GATGTGAGCGAGCAGGGCGA	pCFD4	✓	86Fb
nAChRα3	FBgn0015519	AAGCACAAGAATCATATCTA	CTACAACAAACTGGTACGAC	pCFD4	✓	attP40
nAChRα4	FBgn0266347	AGGCACATGGATGAACAACA	TTCTCGAAGTTCCAGCTGTT	pCFD4	✓	86Fb
nAChRα5	FBgn0028875	GTTGCAGTGTTGTGAGTTGC	GCAACAGGAGCCAGCATCGA	pCFD4	✓	attP40
nAChRα6	FBgn0032151	TCGCTCCAGCGTATTGTAGG	TCAGTCCGAACTTAACCTCC	pCFD4	✓	86Fb
nAChRα7	FBgn0086778	TTGTCTGGCCGACTGCGTGA	ATCTCGTTCTATCCTGACCA	pCFD4	✓	attP40
nAChRβ1	FBgn0000038	CTGGCTGTTGTGCAGCATCC	ATCCGAAGATGAAGAGCGCT	pCFD4	✓	attP40
nAChRβ2	FBgn0004118	GTCTCCGTGTTGTTCACAAC	TCATAGAGACGTTTGGTGTC	pCFD4	✓	attP40
nAChRβ3	FBgn0031261	AAGGCACCAGTTTCCGGTCC	GCTAATGGGGATGCTTCTTA	pCFD4	✓	attP40
Nap1	FBgn0015268	CTCGATTTCGTTGCAGGACT	CATGACCGAGTTCATGTAGG	pCFD5
nbs	FBgn0261530	CACGGATTTAATTGTTGCGC	ACCCTGCATATCGAGGACCT	pCFD4
Ndae1	FBgn0259111	CTGGAGGAGTTCATGGTCCA	GCGCCGAAGGATCCGCGCAC	pCFD4	✓	attP40
Ndfip	FBgn0052177	GATCATCCCCGGGAGACGGC	GGAGCACTGAAGTCCGCCTT	pCFD4
Nedd4	FBgn0259174	TTCCAGCGGCTTGGTGGCCG	ATGAACTCTTCATTCCAGGT	pCFD4
Nep1	FBgn0029843	GCAGGCGAATGCGCCGCTGG	GCTGCATCTGATGTGGCGCC	pCFD5
nerfin-1	FBgn0028999	GATACCGATTCCAGCCCCCG	GGATGCCAATGCTGTGCGGG	pCFD4	✓	86Fb
nerfin-1	FBgn0028999	TCAATGGGCTCCGCGGGGGC	CAAGGGGATGCCCCATGGCC	pCFD5
Nhe3	FBgn0028703	GTGTCCGTGGCGCTGCATCC	CTGTACGTTGGAACTCCCTG	pCFD5
nito	FBgn0027548	GATTGTGATACGATCGGCTC	CGTAGCGCCTCGCGCTCCCC	pCFD5
Nlg2	FBgn0031866	TGCAACCCATCAAGGAACCG	TAAAGCTAAAGAGCGGGAAG	pCFD5
Nlp	FBgn0016685	CGTGACGCTGTCGCTCTCGG	CTACGCACGCGGCCAGAAGC	pCFD4
Nmdar1	FBgn0010399	CGCCAATTGATGCCGCCCAG	CCCTCGACGTACAACATTGG	pCFD4	✓	attP40
nmo	FBgn0011817	GGCGCCCTGTGGCGCACCAC	CCGGATCGTCCTATCGGCTA	pCFD5
nolo	FBgn0051619	GTTGGATACACAGGCCGCCT	GTGGAACACAGCATCCGATT	pCFD4	✓	86Fb
Nos	FBgn0011676	CATGAAGTGGACCATCCGGG	AGCCCATTGCCATTCAACGT	pCFD4	✓	attP40
not	FBgn0013717	ATAGTGCCGACAACCCGTCT	CACTGCAACTGCTTCGAGTG	pCFD5
Notch	FBgn0004647	GCACGCCGTTGCGTCGCTGC	AATTTGCCAAACACCGTTCG	pCFD5	✓	86FB
Nox	FBgn0085428	CGCGATGGTTGTTCGACTCC	TTTGGGTGAACGTGAGGGCG	pCFD4
nrm	FBgn0262509	CACTGCGACGCAATTCGACT	AATATCCCTATCGCTGGTAC	pCFD5
nrv1	FBgn0015776	GGAAATGATCTACAATCCCC	GGCACCTTCTTCGGACGCAC	pCFD5
Nrx-1	FBgn0038975	CTGATGCGGCCATGACAGCC	GAGGTGGAGGTGCGCTGGGC	pCFD5
nudC	FBgn0021768	CAAACCATGGCTGCTGAGGA	CGCAAGACCGACTTCTTCAC	pCFD4	✓	attP40
nvy	FBgn0005636	TAAGGAGGAGATTACCGACA	TCTGGCGGTGGCCTCTGCTG	pCFD5
Oamb	FBgn0024944	ACCAGCCAATCTGATCTCCC	TCTTCTGTTCGAATAAGTTG	pCFD4	✓	86Fb
Obp44a	FBgn0033268	GCTGTGCGCCCTGCTGGGTC	GGATCTGCAGAGCGCGCGCA	pCFD4	✓	attP40
Obp99a	FBgn0039678	CTTCACCACATAGTCGGCGG	CTTGACGCACTCATCGCGGT	pCFD5
Oct-TyrR	FBgn0004514	GGCGGCGGCTCTAACCGCTG	CGGAAGCGGCAACGCCGCAC	pCFD4	✓	86Fb
Octα2R	FBgn0038653	GGTGGCATTGTCCGGCTTTC	GCTGACCATCGACACTGAGC	pCFD5
Octβ1R	FBgn0038980	GAGCAAAATACCCGTTCTGG	GCTGCCCTCCAGTATTGTCC	pCFD4	✓	86Fb
Octβ2R	FBgn0038063	GCCTTTGCCGCGGTGGCTCC	TGGCGGCAGCGGCAATCAGG	pCFD4	✓	86Fb
Octβ3R	FBgn0250910	ATGTCATTGTCGTGGCCAGA	TCCACAAATTGCGATGTTAT	pCFD4	✓	86Fb
ogre	FBgn0004646	GGAAGACGGCGTTGTCCGTC	TAGCAGGAGCACCGTGGTAA	pCFD4	✓	attP40
olf413	FBgn0037153	GGGCCAAGTTGAAGTGTTGC	CTGCTTCTCCTGTTGGCCAG	pCFD5	✓	86FB
Opa1	FBgn0261276	CATCACCAGCCATCCACGTC	AGTTCGAATGGCAGGCACCG	pCFD4
Orc2	FBgn0015270	AAGGCGGTTACAAGACGCCG	GGAAGAAGAAGAAAGCATCG	pCFD4
Osi6	FBgn0027527	GAACACACCAGTGATTTCGG	CGATCCCGTCAAGGCCGCTG	pCFD4	✓	attP40
Osi7	FBgn0037414	GAGCGCCGCCCTTCCGGCTG	AATGTCGTTCTCGCCGCCGA	pCFD4	✓	attP40
otk	FBgn0004839	GCTAGGATGATCTCAATATG	GCCCCAAAGTCAGTCCGTGG	pCFD4	✓	attP40
otk2	FBgn0267728	AGATCAGGCAGAAGAATCCC	GAAATCCTCGATTACCATCA	pCFD5
P32	FBgn0034259	CTTGCCGAGAGATCCGGCAC	TGGTCATGTGCCACAGGCTG	pCFD5
p38c	FBgn0267339	CGAAAGCCTTTGGGAGTTCC	GTAGTCTCACCTTAGCCACC	pCFD5	✓	86FB
p53	FBgn0039044	GGATATTCCGAAAACGGTGG	TACATCCAAAGAGACTTGGG	pCFD4
Pabp2	FBgn0005648	TCGTCTCCTCCAATGACTCC	TGAGATCGCCACAGAGGTCG	pCFD5
Pal2	FBgn0262728	CAGCAGCAACCACCTGCCAG	TGAGGTTGACACCTGGTCCC	pCFD5
park	FBgn0041100	CCGTTAATCTGGAGCCCCAG	CAGAGTTTCATTTAGAGGCT	pCFD4
pch2	FBgn0051453	CAATGTGGAGACAGCCCTAA	GCTCAGCTGTGAGATCCGGC	pCFD4	✓	attP40
Pde11	FBgn0085370	TGTTCATCCTGCCAGTGGGC	CAGGGGGGCACGGGGTACGG	pCFD4
Pde9	FBgn0259171	AGCAGCAGTAGCAGTCGACG	ATGGATATCGCTATCGGTGA	pCFD5
Pdk1	FBgn0020386	AGCATCAGCAACAGTGTCCT	CACCAGATGACCAACGTTCC	pCFD4	✓	86Fb
Pdk1	FBgn0020386	CAACCTAAAAGACTTGGCCG	CACCAGATGACCAACGTTCC	pCFD5
PDZ-GEF	FBgn0265778	GTGCCTGCTATGCTTGTGGG	CTCGAACTATGCCTCGTCGC	pCFD5	✓	attP40
per	FBgn0003068	CAACACCAAGGTGTCCGACT	AGCTCCAAATCCCGCCTGAG	pCFD5	✓	86FB
Pfdn1	FBgn0031776	ATTGATCTGCATCTCGGTGA	AAGTGCGACATGGTCAAGAC	pCFD5
Phb2	FBgn0010551	GAACGATCTTGCCGGCAAGC	CGGCTGCTCCCACGGCGGCC	pCFD4
pHCl-1	FBgn0264908	AAAGCAGCAGCGGGGACCAG	AAACAACGACAAGCCAGCTG	pCFD5
Pi3K59F	FBgn0015277	AGCGGAAATGGTCGTCGGGC	CTGGAACGAGGGGTGCTCCT	pCFD4
Piezo	FBgn0264953	ATATGCCCACTGGTCGCATC	TCCTTTGAAGTTGCGTCGCG	pCFD5
pigs	FBgn0029881	ATATGGCCGCGCCTCTAACA	ATATCTGGAGGCCATGAGGG	pCFD4	✓	attP40
Pink1	FBgn0029891	ACCATGTTTGATCAGTCGCA	TTGAAGACAAGAAGCAAGCG	pCFD4
PIP5K59B	FBgn0034789	GGACAGCTCCTCGGCGTCTC	CGGGCGATGAGTTTCCCACA	pCFD5	✓	86FB
pk	FBgn0003090	AGAAGTGGCGCGGAAGCGTG	CTCGCCCAGTGGGCAGGGCC	pCFD5
PK2-R1	FBgn0038140	TCCAATGGAGGGACTCTGAT	AACATCTCGGGGCTCTCGCT	pCFD5
Pka-C1	FBgn0000273	GACCTTCTTATTCGACGTGG	GAACTCCTTCACCGTCTCGG	pCFD5
PKD	FBgn0038603	TGGAAAAGGAATGTGACTTC	GCACATCATCAACTCGGCAG	pCFD5
Plc21C	FBgn0004611	GTGCCACAAGCTCTGCAAGA	GGTCGACCAGAACAACGAGC	pCFD5
PlexA	FBgn0025741	TTGCTGCTACGAGTACAAGC	GTCTTCGTGGGGACTAGCGA	pCFD4	✓	86Fb	RFP-
Pli	FBgn0025574	GATAAACCGCGATTGCGCTA	TACGGTGAACTAGTGATACT	pCFD4	✓	86Fb
plum	FBgn0039431	CAATCAATTGAATCACAAAG	GTTCTTCGGTTGGGCGACGG	pCFD4	✓	86Fb
plum	FBgn0039431	CAATCAATTGAATCACAAAG	GTTCTTCGGTTGGGCGACGG	pCFD5	✓	86FB
pns	FBgn0035229	AGAAACCACATTCTCCCTTG	TCCAAGCTGATGCTCAGCAG	pCFD5
poe	FBgn0011230	GCCCTGATACTTAACCGTAC	CACGGCCTTTGCGGCCCTGG	pCFD4
Pomp	FBgn0032884	GCACGGACACCTCGGCGGGC	CCGTGTGGGAATGCCCACCG	pCFD5
porin	FBgn0004363	GTTGAACTCAATGCCCGACG	TGACCTTGTACTTGGTCTCC	pCFD5
Pp4-19C	FBgn0023177	GTTGCTCGATCTGTCGGTCC	TCTCGCGGGCTTTGGCGCAC	pCFD5
ppk8	FBgn0052792	TGAAGACCAACGATTCCCGT	CATCCCATCGTGACCGATGA	pCFD5
Ppr-Y	FBgn0046697	CGAAGTACAGAAGCCCCTTG	AAAACACGTTCATCGTGGTG	pCFD5
pr	FBgn0003141	GGCGCTGAAAGTTTCGCGAC	GCCGAGAATCTGGAAGTCTT	pCFD5
prage	FBgn0283741	CATGTTACTGTTGACGGCTA	AGTGGAGTTCTTGCCACCGG	pCFD5
PRL-1	FBgn0024734	ACTCAATTAGAGCGGGCGCT	TGATTAATGGTTATGTCTGA	pCFD5
prominin-like	FBgn0026189	TTCGACTTGACCGCGGCCAG	TAGGCGACAAATAGCCTACC	pCFD5	✓	86FB
Prosap	FBgn0040752	ATCGTCAAACGCACCCGACC	CATCCGTCCCGCGGCTCCGG	pCFD5
Prosα6T	FBgn0032492	ACAACCACTTGGAGTCCGCA	GTCCTTTGAGGTGCGGCACA	pCFD4
Prosβ1	FBgn0010590	ACCGACACACCGGTCAGCAC	GGCAACATAGGCGCCCGAGC	pCFD4
Prosβ4	FBgn0032596	TCACTATAATGGATCGGGCG	CGTGTCGCCCGATTCGCCGA	pCFD4
prtp	FBgn0030329	CAAGCGTATTCAGCCGCTGT	GTGCTTGGTGCAGTCCACCT	pCFD5
psh	FBgn0030926	TGTGACGGCTGCTTCCACGG	TGGGCACATCGTTGAGCGTC	pCFD4
ptc	FBgn0003892	GAACGCGTGGGAGGCTGTCG	ATCTTTACATACGCACCAGC	pCFD5
Ptp10D	FBgn0004370	TTTGAGCCGGATTCTAGTAG	TTCCACAACATCGCTGGCTC	pCFD5
Ptp99A	FBgn0004369	GCATTGCTCTCAGAAGGGCG	CACTTCCCAGTCCACCTGCG	pCFD5
Ptth	FBgn0013323	TGGCGATTCCTTTATTTGTC	CTCGTCCAAACCTTCATCGC	pCFD4	✓	attP40
Pura	FBgn0035802	AGCATGCAAGTCGCGTCCTT	CGAGTCGCAGTTGAGGACTC	pCFD5
pxb	FBgn0053207	GGTGGGATGAGGAACTGGGG	CACCACCGTGAATTCGGCCA	pCFD5
pyd	FBgn0262614	CACCGTGTGGTACTCCCATG	GTGACTCGGGTGCCGGGCTA	pCFD4
Rab7	FBgn0015795	CGTTCAAGAATCTCGACTCC	TATGAGGAACTCGTCGCGCC	pCFD4
Rad1	FBgn0026778	ACGAATTTGCAGTCGCCGTA	CATGAAAAGCGTTGCCTGGA	pCFD4
Rad17	FBgn0025808	CACCGCCAAATCGTCGCTGG	AGATCGACTGAGTCCACGTC	pCFD4
rad50	FBgn0034728	AATTGAATCGCTGTCCATCC	CTCTTGCCCCGATCACTGCC	pCFD4
Rad9	FBgn0025807	GGACAACCAGACCAACCTGC	ATATGCTGCCCACTGCGGAT	pCFD4
Raf	FBgn0003079	CAGGGCATCAATATTCTCGC	AGGACTCCTCCTTGGTCGAG	pCFD4
Ran	FBgn0020255	AAGTGCGTGCTAGTCGGCGA	CATGTGCCGCTTGACAAAGG	pCFD5
RanBPM	FBgn0262114	GCTCTCCGAAGAGAGTGGCG	CTGCTGCGGGGATTGTGGCT	pCFD5
Rap1	FBgn0004636	GAGTACAAAATCGTGGTCCT	GACAAACTGGACTGTCAGCG	pCFD5
raptor	FBgn0029840	AGCGGCGGACTTAGCGCGAA	TCTTGCGGATTAGGACGCTC	pCFD5	✓	86FB
ras	FBgn0003204	GGAGAGCACGACAAAGGTGA	GACGTCGTCTTCAGCGGCGC	pCFD4	✓	attP40
Ras85D	FBgn0003205	AAACTGGTCGTCGTTGGAGC	ATGGTTCTGGATTAGCTGGA	pCFD5	✓	attP40
Rbfox1	FBgn0052062	GGCGGTGGAAATACTGGCGG	CACAGTATTGATCGCCAATG	pCFD5
Rbsn-5	FBgn0261064	CGATGGACTTGAGATCCGCA	CTCCTCTTCCGCATGCTGGC	pCFD4
rdgA	FBgn0261549	TCGGGCAGCTGGTCGATGGA	TTGGACGGAGAATGCCGTGC	pCFD4
rdgA	FBgn0261549	GAATTGCTGGTCGAAGCTGT	TTGGACGGAGAATGCCGTGC	pCFD5
ReepA	FBgn0261564	ATGCCTCATACAAGGCCGTC	GTCCGTGAATGTTTCTATGC	pCFD5
ref(2)p	FBgn0003231	CTGGGGTCCAGCGCCCTGGT	AATTCTGGGAGGGCATCCGC	pCFD4
Rel	FBgn0014018	TGGATACCATCAAAATGGCC	CGAAAGCGGAACTTCTCCAC	pCFD5	✓	86FB
REPTOR-BP	FBgn0032202	CAACAAAATGTCAATAACGG	TCAGTAGACGTCTTTCTTCC	pCFD5
Rga	FBgn0017550	CCCGAGAAGTATAGCGAACG	TTCGGTGGTAGCTCCCTGGC	pCFD5
rgn	FBgn0261258	TCCTGACTGTGAGCAGGCGA	AAGGCGTATACACGGCGCTT	pCFD5
Rheb	FBgn0041191	CATGGCTATGTGGCGCTCCT	GGTCATAGGAGTCCACGAAC	pCFD5
rho	FBgn0004635	GAATGTAAACGAAACCAAGG	GGAGAAGGAGGCGTCGCAGG	pCFD4	✓	attP40
RhoGAP71E	FBgn0036518	ATGGACGCGTTCTGCCCAGC	GGTAGGCGGGAGCGGTGGCT	pCFD4
RhoGEF2	FBgn0023172	ATGGCTCGTTGATGTCTCCG	GGATCCAGCCACTCAGGCCC	pCFD5	✓	attP40
RhoU	FBgn0083940	TTTGGGGGCGTGACAACGGG	ATGCTGTTGCGGATTGCCCG	pCFD5
Rim	FBgn0053547	TCGATCTGCATCCGCTCGTG	CCTTATGCGACAAAAGCAGG	pCFD5
robo3	FBgn0041097	CTCCACTATCCGCGGCGGAT	AGCGTGGCTGGCTCGTGTCG	pCFD4	✓	86Fb
Roc2	FBgn0044020	GCCGGCATCTCCGTCGTCTG	CGCAGTTGCAATGTGGAGTT	pCFD5
rolled	FBgn0003256	AGTTAATGGTACAGGATCTA	TTATATTGTACAGTGTTTGA	pCFD5
roq	FBgn0036621	TGCCGATTCAGGCTCCCTCA	TGTCCGGTCAGTCTGGGCTG	pCFD5	✓	attP40
Rox8	FBgn0005649	GACCCTATACGTGGGCAACC	TGCAAAATCATTCGGGAACC	pCFD5
Rph	FBgn0030230	ACGAGTGGAAGCAATGCCCT	TGGAGCCGTATGCCCTCAGC	pCFD5	✓	attP40
Rpn6	FBgn0028689	GGAGGGCGCCGAGAACGATG	GGGCGAGCTCTACAAGCAGG	pCFD4	✓	86Fb
Rpn9	FBgn0028691	TAGGCGGTGACATTAGGCTG	CAGCGCAGTTTCGTCCTGCA	pCFD4
rpr	FBgn0011706	GGCATTCTACATACCCGATC	AGCAGCAGATCCTTCGCTTG	pCFD4
Rpt6	FBgn0020369	GAAAGCCTTCGGAACCCTCT	TCCGGAATTATTTGACGCCT	pCFD4
rst	FBgn0003285	TCAGAACCAACGGTTCGCCA	AGACGGCAGTGGTTGGGGCC	pCFD5	✓	attP40
rudhira	FBgn0266019	ACGCCAGAGGGATGACGGCG	ACCCAAGCCAGTACCGGATC	pCFD5	✓	86FB
RYa-R	FBgn0004842	TACATCTTCTCGCTGCCACC	GCAGCCGATGCTGCGGAACG	pCFD4
S6k	FBgn0283472	GGAGACCATACAGCTCTGCG	TAATCCAGGTAAAATCAAGC	pCFD5
sals	FBgn0051374	GCACTGCTTGTCCCCGCACG	CGGCAAGAAGCTGCGCCATG	pCFD5
san	FBgn0024188	TTTAGCTGCTTGATGTTGTG	CGCCTGTATATCATGACCCT	pCFD5
Sap-r	FBgn0000416	CTTGATCGGAATCAGCTTGC	CTTCCTGCCCGAGTTGGTCG	pCFD5
Sap30	FBgn0030788	ATGAACAACGGATTCAGCAC	GGAGGACAGTCGCGGGCACA	pCFD5
Sar1	FBgn0038947	ACCCAGGTATCCCAGCACTC	TCTGGCAAATTATTGTTCCT	pCFD5
sav	FBgn0053193	AACCGACGATGCTCTCGCGC	GATCACCGAAATATCCGGTG	pCFD5
sba	FBgn0016754	AGCTGGGAGTGCTGAGACGG	ACAAACGAAATTTGTATCGC	pCFD5
sca	FBgn0003326	GTGGCCAATACTCCTGGCCG	CGTGGCATTCGTGAGTGGAG	pCFD4	✓	attP40
scb	FBgn0003328	CAAGGTGGATTGAGCTCTAG	CCATATGTCCTGGATTCCCG	pCFD4
scny	FBgn0260936	TCGGGTGCTCCGCTTGCTTG	GAAGAGGGTCCTCTATCCGC	pCFD5
ScsβA	FBgn0037643	GATCGAAACCGTTAGGCCAG	AAACCTGAGCCTTCAGCACC	pCFD4
ScsβG	FBgn0029118	ACAGATCGAGATCAACCCGC	AAATATCCTTCTGACGGAAC	pCFD4
Sem1	FBgn0266666	AGACTTGGGTCTCCTGGAGG	CTTCCTCGTCGTCGCCAACG	pCFD5
seq	FBgn0028991	CTTGGATGTGGATGCTTCTG	GCCATTCAGGGTATTGGCCG	pCFD5
Ser	FBgn0004197	TCCAACGACGACGACGTAGC	CGACAAAAAGGCAGCGTCCG	pCFD5	✓	86FB
Sf3b6	FBgn0035692	GCCGATTCACCTCTGGCGGC	TATGTCGTACATCTCGTCCG	pCFD5
sgg	FBgn0003371	GCCACTTTGTATACGGTTTC	TTGGCCTACATCCACTCGCT	pCFD5	✓	86FB
Sh3beta	FBgn0035772	GCAGCGCGTTCTGATGATCC	GAACATCAAGTACGACACGG	pCFD5
SH3PX1	FBgn0040475	GTACATGGCACGCACGTACG	ACCCGGAGCGATGTGGGTGA	pCFD5
Shal	FBgn0005564	GGGCAGCCAAGCGGCGACCG	CGGCGATCCTTGGGCATCGG	pCFD5
Shaw	FBgn0003386	GAATCTGATCAACATGGACT	AATCGCGATAATCGCGTAGC	pCFD5
Shawl	FBgn0085395	GTCGGGAGAGACGTGTTGCG	GAGGATTTGGGTGAAGACCC	pCFD5	✓	attP40
shep	FBgn0052423	CTGATTCTGTACCGTGCCGT	ACAACTGCTCGCCGCCCTGT	pCFD5	✓	attP40
shi	FBgn0003392	GGATCTGCCGCAGATCGCGG	GTGGTCGGTGGCCAGTCAGC	pCFD4
shrb	FBgn0086656	AAGGAAGTGGCCCCCACCAC	ACTCAAGAAAAAGAAGCGGC	pCFD4
sick	FBgn0263873	AATTGCCCCCGCCTACGCAA	ACGTTGAACCATCACGGTGG	pCFD5
SIFaR	FBgn0038880	ACCCATGCCCATTCCGACCA	AATTATTGTAATCCCCGGCG	pCFD5
sima	FBgn0266411	CAAGGAAAAGTCTCGCGATG	CTATTTGCCGACGATGGACG	pCFD5
sina	FBgn0003410	CTGTCGGTTCGCGGCGCTTC	AGCAGCAGGAGCCGGTGCCA	pCFD4
sinah	FBgn0259794	ACGCCCCCAGTTATCGTGGC	CGGAGCGGGTAAGTCCGCAA	pCFD4
Sirup	FBgn0031971	GTGAGCTATCTATCGACGAG	GCTGCGCGCTAAAACGCCGC	pCFD5
SK	FBgn0029761	CTCGGGCTACGTGAGTTCCG	ATGCAACGAAGAAGCGGCCG	pCFD5
skl	FBgn0036786	GCTATCGACTTGATCGCCAC	TTGATCATGTCCGGGGTCTA	pCFD4
sle	FBgn0037810	CAAGCGACGAGTTCTAGCCC	GTTCAGACGTGTGCGACGTG	pCFD5
slgA	FBgn0003423	CGAAAAGTATTACGCCACGC	TGCCGGAGTTTCCATCAGCG	pCFD4
slo	FBgn0003429	CGACGCCGATGATTGTCTCA	AGCATCTTTACATTCCTTGC	pCFD5
SLO2	FBgn0261698	TAAGACGGAGTTCATCATCT	AGTCGGCGATTCGTATGCGC	pCFD5
slpr	FBgn0030018	GTCGAGACCCAGGTGGGCGA	GGCATCGTAGTCATACAGCG	pCFD5
smal	FBgn0085409	GGGGCGCGGCATGGAGGGCG	TGGACGCTGGTGATCGCCAG	pCFD5
smo	FBgn0003444	GGCATAAGATCGCAACCTCC	AAGTGCGCAGCAGTCGGATG	pCFD5
smog	FBgn0051660	CTGTTGCACTATTTGTTCGT	CAACATTATCCGAATCCACT	pCFD5
Smurf	FBgn0029006	TGTGTGTACCATTGCGACGT	CGATCCCTTTGCTAAGGTGC	pCFD4
SmydA-7	FBgn0034182	CTCACGATGAGAAGTTGGGC	GCTAGTATAGCCATCGAACC	pCFD5
Snap25	FBgn0011288	CTCGGTCTTCGGGACCTGAG	TCAAAGAAGATGATGGGACC	pCFD4
Snap29	FBgn0034913	TCATCGAAGTGATCGTGCAC	TTCCTGCAGAACAAACGGAC	pCFD4
Snoo	FBgn0085450	AATCATTGGCGTCACGTATT	ACCAAATCGCTCCAGGGACC	pCFD5
Snx3	FBgn0038065	CTTCACGTTTAGGCGGCGGG	CCGCTGACCACCATGGCGGC	pCFD5
Snx6	FBgn0032005	CATTGTGGCTCCATTGTTGG	TTTGTGGCTCCACTTGGTGC	pCFD5
Sod1	FBgn0003462	TTCGAAGAAAACCGTGCCCT	GGTACGCCCGTGAAGGTCTC	pCFD4
Sod2	FBgn0010213	CCTGGAGCCTATCATCTGCC	TGTGCTTGCCACGCACCGCC	pCFD4
Sodh-2	FBgn0022359	ATCGCAGGTCCTCGATGCCG	GTGGGCAAGGTAGTGCACGT	pCFD4
Sp1	FBgn0020378	ACGGACATGACACCGACCGC	TCACATGCATCAGGGTCTCC	pCFD5
Sp212	FBgn0053329	AATTGTGTCGCTAATCGCCT	GTGTCGCTAATCGCCTTGGC	pCFD4
SP2353	FBgn0034070	ACACGCAGACGACTCGGCAA	GCATAGTTGTTCGCAGGGGC	pCFD4	✓	86Fb
Sp7	FBgn0037515	TCAGCAGTCTTATGTCAGCC	CCATTGCGTCATTGGTGCGG	pCFD4
spas	FBgn0039141	TCGACGAGCGGTGAGTGGAC	CCGCCAATCGTCCGGGAGGA	pCFD4	✓	86Fb
spas	FBgn0039141	TCGACGAGCGGTGAGTGGAC	CCGCCAATCGTCCGGGAGGA	pCFD5
spi	FBgn0005672	GAGCAGGCCTCGACGTGCCA	ACAACATGGGCTGGTTGCCC	pCFD4
Sply	FBgn0010591	TTGCCTTAAGCCCGTCACCG	GCTCCTTGGCGCCGAACGCC	pCFD5
spn-F	FBgn0086362	TGCTGCCAAAATCACGCCTA	GGAGGCCTCCCTTAGCTGC	pCFD4
SPoCk	FBgn0052451	CACGTCGACCTGCAGTCGTC	TCGTGGCGGAGGATCCGACA	pCFD5
SPR	FBgn0029768	CGTACTGTACCAGTACCGCT	GATCCGCGTCAGATGGTCCG	pCFD5
Src64B	FBgn0262733	CTTGTAGCCCCCAGTGGGAT	AAGAAATCCGACTACACCTT	pCFD4	✓	86Fb
Src64B	FBgn0262733	CTGGCACTGGCCTATCCCAC	GTTGATGTGCGTCTGGCCAA	pCFD5
Srpk79D	FBgn0025702	GGCATTGGCCTGCATGGGGC	TGCCATTTGCGGCACCGATG	pCFD5
Stam	FBgn0027363	CAGGCAATCCTTGGCCAGGC	TCACCACATGAGGATCGGTG	pCFD4
stan	FBgn0024836	CTACTTGATTATCGTGCACG	GCTGCGCAGCCGATTCGAGG	pCFD5
stj	FBgn0261041	CTTGGGCCTGCTCTCCGTTC	GCTGGCTGCAGATTGACGCA	pCFD5
Strica	FBgn0033051	GTGGAGCAAGAAAAGCGAGA	TAGTCTGGACTCGTGTGCGC	pCFD4
STUB1	FBgn0027052	GGTCACTTCTTCCTGGGCCA	AGGGGACATGGAAAGCCGTT	pCFD4
su(Hw)	FBgn0003567	GATGATGAGGAAGTAGTTCC	AAATACCAAGGCGGACACCA	pCFD4
sws	FBgn0003656	ACACAATATTCTCGGACGCG	CGCCATCGATGTGGGATCCC	pCFD5
Sytbeta	FBgn0261090	CAGCTGCATGGAATGCACGG	ATGGGCACAGTTTCGGCCAC	pCFD4	✓	attP40
Syx17	FBgn0035540	ACTGCCACTTAAACAGGCGG	TTTGCCAGTCGCCGAGCGCC	pCFD4
Syx7	FBgn0267849	ATGGAGAATGGTCTAAGCGG	CGAAATAGATTTCCAAAGGC	pCFD5
Tango5	FBgn0052675	GACGATTGCTCTGGGCCGCA	GAGCGGGAACGCTTGGAACG	pCFD5
Tango9	FBgn0260744	CTTCACCACCAGAACGTTGA	ATGAGCAGTGTGAACACCAC	pCFD5
Tartan	FBgn0010452	AATGCACCAGATGCCCACGA	ATTGGTGTGGAGCCTGCGGC	pCFD4	✓	86FB	RFP-
Task6	FBgn0038165	TTCGAGGGCGTCAAAGACGG	AACGGAAAAGCGTCGTTGGG	pCFD5
Taz	FBgn0026619	GGAGGGATCAGCATCCTGGT	TAGGGCATCGCCACGCCGGT	pCFD4	✓	attP40
Tctp	FBgn0037874	GTCGGCAAACATCTCGTCGC	GGAAAGCTGATCACCCGCCA	pCFD5	✓	86FB
tefu	FBgn0045035	CACAATCTTTGAAGCGTCGA	TACTCGGGGACCTTCAGTCG	pCFD4
TER94	FBgn0261014	GATGAGCTGCAGCTCTTCCG	TCTGAAGGGCAAGCGCCGAA	pCFD5
Tes	FBgn0034223	ACAAGAGTTGGGGCTCACGG	TCCAGCTTCGATAGCCATTC	pCFD5
Tet	FBgn0263392	CATGTGGGGTAGAAGGCCAT	ATGGCAGGCGGATCCGTCGC	pCFD5	✓	attP40
ths	FBgn0033652	TATAACGATAGTCGGCTTCC	GCCATACACATAGCTGCGGA	pCFD4	✓	86FB	RFP-
tim	FBgn0014396	GAGAACGCGCTGTACAACTG	GTATCCGGATGACCGACTCC	pCFD5	✓	86FB
tinc	FBgn0261649	AGGCTCCTGCTCCCGATCCC	TCGTCATTACGGAATTGCAG	pCFD4	✓	86Fb
tio	FBgn0028979	CATGCTGGAAATCTATCGCC	GAATCGCGAGACTGACATCG	pCFD5
TkR86C	FBgn0004841	GCTCGAATCGACGGACGGCG	CGACAAGAGGCTGACCACCT	pCFD5
tok	FBgn0004885	TAGGAGGCGTGGCACGCCCC	GAGCACCACCAGCAGACCGG	pCFD4	✓	attP40
Toll	FBgn0262473	ACTAAAGGCCGCTTCCGAGC	CTGCAACTGCTACAGTGGCC	pCFD4	✓	86Fb
Toll	FBgn0262473	ACTAAAGGCCGCTTCCGAGC	CTGCAACTGCTACAGTGGCC	pCFD5
Tor	FBgn0021796	ACGGGCTTAAGTCCCGCAAC	TGTACAGAACAAGGCAACCC	pCFD4	✓	attP40
Tor	FBgn0021796	ACGGGCTTAAGTCCCGCAAC	CGAGCTACGCGAAATGTCCC	pCFD5
toy	FBgn0019650	TACTCTGCCCGACTGACGAG	CCATAGCGGAATAAATCAGC	pCFD4	✓	attP40
Tpi	FBgn0086355	CTCCGTGTTGGGGTCGAGGG	GGTCTTGGCGATCTCGGCGA	pCFD5
Traf6	FBgn0265464	GCGAATGCGTATGTGCATGC	CAGCGCAGCAGCGGGAGGCG	pCFD4
trc	FBgn0003744	GTGGTCGCTGAATCTGATCG	GGAGAACTACTACAGCAACC	pCFD5
trv	FBgn0085391	GGGCGGCGCTGAGCGTCATC	GCCAGCAGCTTTGTCTCGTA	pCFD5	✓	86FB
TSG101	FBgn0036666	TTTATCTGCATGGTGGGAGT	GATGAGGGAGAGAAGGTCGG	pCFD4
Tsp42Ed	FBgn0029507	GGCCACGCTGTTTGCCGTGA	ATAAAGGACTTCTCGGGCGT	pCFD4
Tsp42Ee	FBgn0029506	CATATTCAACACCATTGTGT	GTGCTGATTCTGAAGAGCAT	pCFD4	✓	86Fb
Tsp42Ee	FBgn0029506	CATATTCAACACCATTGTGT	GTGCTGATTCTGAAGAGCAT	pCFD5	✓	attP40
tsr	FBgn0011726	TGTCTGCAAGACTACATACG	GCAGATTGATGTGGAGACTG	pCFD5
ttv	FBgn0265974	ACCGCCGTGTAGTTGTGACG	CGCTGCATTCGGTCCCAGGG	pCFD5
Txl	FBgn0035631	CTCGTCGTTGATCACGCGCA	CAGGCGGAGTTGGCCCAAGC	pCFD5
TyrR	FBgn0038542	GCAGCCACATACATGAGCGA	TCCCAATCCCCGCAGGGAGG	pCFD4	✓	attP40
TyrRII	FBgn0038541	GAGCAGCAAAGTACCATCGG	ATCCAGACCAGTGCGGCACC	pCFD4	✓	86Fb
Uba1	FBgn0023143	CGCACGATTCTTGCCGATAT	ACTGACCAACTCCGACGGGG	pCFD4	✓	86Fb
Ubc10	FBgn0026316	GTCCGCCTTAATGTCCCGGA	TCAATCCCGTCCAGCGCAGC	pCFD5
UbcE2H	FBgn0029996	ATGCGTCGCTTTCCGGCACT	GGAACTCGTTGAGGCCTCCC	pCFD5
UbcE2M	FBgn0035853	AAGAAAGACGGCGAGCAAAA	TTGAGCAAGTCATTGGGATC	pCFD5
unc-104	FBgn0267002	GCTATTTCGCGCGAGTTGAA	TCAACTTTGATTACTCCTAC	pCFD5
unk	FBgn0004395	GCTCCACGCGGAACTCCTTC	AACAGACGAAGGGGCGATGC	pCFD5
usp	FBgn0003964	TCAGCCGAAAGCTGGCGTCC	GCTGAGCCACATCAAGGAGG	pCFD4	✓	86Fb
usp	FBgn0003964	TCAGCCGAAAGCTGGCGTCC	GCTGAGCCACATCAAGGAGG	pCFD5	✓	86FB
Usp14	FBgn0032216	CGATATCTGTGTAGAGCTCC	GCTCAGTTGTTTGCCCTCAC	pCFD5
Usp16-45	FBgn0029763	CGGAATCCGTTGAGCAATCG	CGAAAAGGACTCGGCTCGCC	pCFD5
Usp7	FBgn0030366	TATTGAAGCGATGGACACCC	TCTGTTGTAGGTCACTGGTG	pCFD4
Uvrag	FBgn0032499	GTTCCGCAGTCGAAGTTGCT	GTACGGACGACGAGGCCTGG	pCFD4	✓	86Fb
Uvrag	FBgn0032499	GTTCCGCAGTCGAAGTTGCT	GTACGGACGACGAGGCCTGG	pCFD5	✓	86FB
Vml	FBgn0085362	CGCCGGAAGCGAAAACGCGT	ACTACGAGGAGAGGCACACT	pCFD4	✓	86Fb
Vps11	FBgn0052350	CAAGGCTGTTATTGCTGGTA	AAGAGCAATAGCTTTCCGCG	pCFD4
Vps15	FBgn0260935	CATCAAGAAGACACTCTCGC	CACAAACAGAAGATCTGCCA	pCFD4
Vps16	FBgn0285911	TCATGTACAACACGGGGGAG	GGCTACGCCTGATTGGCCTC	pCFD4
Vps24	FBgn0037231	TTCGGATCTGGCGATCCAGC	CAACCGCATATATACGTCGA	pCFD4
Vps25	FBgn0022027	TGGCGGAGTTCCAGTGGCCC	GGGTGGGAAGGTGTACTCCC	pCFD4
Vps28	FBgn0021814	TTCACCTCCTCGTACAGCTC	CCGCGACTGCATTACGCCGC	pCFD4
Vps33B	FBgn0039335	TGTGCACCTGATCGGCGGAT	ATTGCAACCCGTGGCCTCAG	pCFD4
Vps35	FBgn0034708	GGGAATCTGGCCGCCGTACG	CGCTGAGGTACAGCTCCAGG	pCFD4
Vps39	FBgn0038593	GAAGTCCACAACCGGACGTG	AGGGTGCATCCCTTCGTGTC	pCFD4
Vps4	FBgn0283469	TCGAAATAAGAACTACGCGG	CACTGCGTCTGTATGAGCAC	pCFD4
vri	FBgn0016076	TTGCTTTGAGCTTGGATGCG	TGTTGGTGGGCGTGCCGCTG	pCFD4	✓	86Fb
vri	FBgn0016076	TTGCTTTGAGCTTGGATGCG	TGTTGGTGGGCGTGCCGCTG	pCFD5	✓	86FB
Vti1A	FBgn0260862	TCCAGCAATTCCTGAGCCTC	CAGCTTCAACGGAAAGCTGC	pCFD4
Wdr62	FBgn0031374	TGCTGCACACGGTGAGGCCC	GTCCCCAGTCAGCGGCCTGC	pCFD5
wg	FBgn0284084	TATCTTCGTCATCTGCCTGA	GGCAAACAGAAATCCGGAAG	pCFD5	✓	86FB
wg	FBgn0284084	TATCTTCGTCATCTGCCTGA	CAGAAATCCGGAAGGGGCCG	pCFD4
wts	FBgn0011739	GTCCTGCTTGATGCTCTCGA	AAGTGCATCGTTGCGTCCGT	pCFD5	✓	attP40
Yeti	FBgn0267398	CGATTTGTTAACTTCAGGCA	AAAATCAAAGCATACTGCGA	pCFD5
Yippee	FBgn0026749	TGGTCAGGTTCGTGTGGCAT	ACCCGATTCACAGGCGCAAC	pCFD5
yki	FBgn0034970	ACCAGGTTGTTGGACTTGAT	GGGCAGCTTCCGCATGCGCA	pCFD5	✓	86FB
Ykt6	FBgn0260858	GGAGAAGGACTGCAGGTCCG	ACTCGTTGACGGTGCCACGT	pCFD4
Zcchc7	FBgn0036668	TCCATCGCTGTAGTGGATCG	GGAATGGGATGCTTCTGCTG	pCFD5
Supplementary Table 2: gRNA plasmid library and transgenic fly collection - Sequences used for gRNA design, the plasmid backbone and genomic integration location (if a transgenic fly exists) are depicted.
