# Supplementary material for: Tissue-specific (ts)CRISPR as an efficient strategy for in vivo screening in Drosophila
Source: Nat Commun. 2019 May 8;10:2113. doi: 10.1038/s41467-019-10140-0 (PMC6506539; doi:10.1038/s41467-019-10140-0)
Supplement: Supplementary file 6 — Source Data [file 41467_2019_10140_MOESM6_ESM.xlsx]

## Sheet: Fig. 1d
		tsCRISPR			RNAi
Gene	gRNA		Phenotypic penetrance		TRiP line (Bloomington #)	Phenotypic penetrance
EcR	1	TCCTCTTGCACCCGTGGCGC		Lethal	TRiP.HMJ22371 (#58286)	24 of 24	1
	2	AGGCCCTGTCGCCGCAAACC		Lethal	TRiP.HMC03114 (#50712)	2 of 18	0.11
	3	GCAAGAAGGGACCTGCGCCA		Lethal
	1	TCAGCCGAAAGCTGGCGTCC	4 of 4	1	TRiP.JF02546 (#27258)	2 of 22	0.09
Usp	2	CTTTCGGCTGAGCCACATCA	1 of 16	0.06	TRiP.HMS01620 (#36729)	0 of 17	0
	3	GCTGAGCCACATCAAGGAGG	12 of 18	0.67
Plum	1	CAATCAATTGAATCACAAAG	11 of 18	0.61	TRiP.HMC05055 (#60062)	6 of 14	0.43
	2	GAGTCGACAACAGGTGAGTG	15 of 22	0.68
	3	GTTCTTCGGTTGGGCGACGG	9 of 14	0.64
UVRAG	1	GTTCCGCAGTCGAAGTTGCT	20 of 20	1	TRiP.HMS01357 (#34368)	0 of 23	0
	2	TGAATCCCTGAATTCTGTTA	3 of 22	0.14
	3	GTACGGACGACGAGGCCTGG	11 of 12	0.92
Bsk	1	AACACTACACCGTCGAGGTG	9 of 12	0.75	TRiP.HMS04479 (#57035)	7 of 20	0.35
	2	GTTGGTGTCCCCCACCTCGA	10 of 12	0.83	TRiP.HMS00777 (#32977)	0 of 14	0
	3	GCACCAACACTACACCGTCG	24 of 34	0.71
Eip75B	1	CAACAGCAGCAATCGAGCCT	11 of 21	0.52	TRiP.GLC01418 (#43231)	1 of 22	0.05
	2	GAAGAAACTCAAATGCATGG	2 of 14	0.14	TRiP.HMS01530 (#35780)	3 of 18	0.17
	3	GCGGCTGCAACATCATCCGG	11 of 22	0.5
Uba	1	CGCACGATTCTTGCCGATAT	12 of 24	0.5	TRiP.JF01977 (#25957)	0 of 23	0
	2	CGATATCGGCAAGAATCGTG	6 of 10	0.6	TRiP.GL00491 (#36307)	0 of 7	0
	3	ACTGACCAACTCCGACGGGG	19 of 26	0.73
Rpn6	1	GATTCACGCTGGACAATGCC	2 of 28	0.07	TRiP.JF03317 (#29385)	0 of 14	0
	2	GGAGGGCGCCGAGAACGATG	6 of 12	0.5
	3	GGGCGAGCTCTACAAGCAGG	9 of 26	0.73
Mov34	1	TTTACGCTCACCTCCTGCGA		Lethal	TRiP.JF01140 (#31567)	7 of 18	0.39
	2	CAAAGTGATAGTGCATCCAT		Lethal	TRiP.GL00333 (#35411)	14 of 18	0.78
	3	GAAGGGCACTGGAAGTCGGG		Lethal

## Sheet: Fig. 1e
GC content	phenotypic penetrance (%)
GC<4	61.11
	68.18
	100
	13.64
	50
	60
	6.25
	7.14
	50
GC>=4	64.29
	91.67
	75
	83.33
	70.59
	73.08
	100
	66.67
	52.38
	14.29
	50
	73.08

## Sheet: Fig. 2c+Supplementary Fig. 2a
plasmid	image #	Rank (1st investigator)	Rank (2nd)
pCFD3	1	5	6
	2	19	20
	3	13	12
	4	1	1
	5	17	13
	6	7	7
	7	6	2
	8	2	5
	9	14	14
pCFD4	1	18	19
	2	15	15
	3	33	24
	4	30	21
	5	32	32
	6	25	27
	7	8	9
	8	27	28
	9	3	4
	10	7	10
pCFD5	1	31	33
	2	28	30
	3	34	29
	4	29	35
	5	16	17
	6	11	16
	7	35	31
	8	38	38
	9	37	37
	10	36	36
pCFD6	1	23	18
	2	20	25
	3	22	22
	4	10	11
	5	24	23
	6	9	8
	7	4	3
	8	26	34
	9	21	26

## Sheet: Fig. 2d
plasmid	image (MB) #	Proportion of mamo-negative cells (%)
pCFD3	1	51.1381
	2	18.9015
	3	5.05464
	4	22.24
	5	41.2316
	6	6
	7	41.7742
pCFD4	1	91.3043
	2	62.7803
	3	95.2381
	4	83.3992
	5	39.8268
	6	98.1132
	7	92.8287
	8	34.9398
pCFD5	1	69.6262
	2	72.8814
	3	69.6891
	4	98.8889
	5	80.4054
	6	90.411
	7	42.2287
pCFD6	1	0
	2	21.1161
	3	33.1691
	4	16.7692
	5	31.8436
	6	67.9134
	7	25.3731
Raw data:
Plasmid	Image number	slice (# in stack)	below 2Xbackground	above 2Xbackground	% cells that lost immunoreactivity
pCFD3	1	1 (13)	57	49	53.7736
		2 (19)	79	68	53.7415
		3 (25)	95	63	60.1266
		4 (31)	68	70	49.2754
		5 (37)	38	72	34.5455
		sum all slices	337	322	51.1381
	2	1 (13)	13	53	19.697
		2 (19)	24	98	19.6721
		3 (25)	32	125	20.3822
		4 (31)	31	114	21.3793
		5 (37)	17	112	13.1783
		sum all slices	117	502	18.9015
	3	1 (13)	0	103	0
		2 (19)	2	168	1.17647
		3 (25)	2	203	0.97561
		4 (31)	2	159	1.24224
		5 (37)	31	62	33.3333
		sum all slices	37	695	5.05464
	4	1 (7)	4	68	5.55556
		2 (19)	29	142	16.9591
		3 (25)	31	131	19.1358
		4 (31)	38	110	25.6757
		5 (37)	37	35	51.3889
		sum all slices	139	486	22.24
	5	1 (13)	30	110	21.4286
		2 (19)	68	104	39.5349
		3 (25)	63	94	40.1274
		4 (31)	91	67	57.5949
		5 (37)	56	64	46.6667
		sum all slices	308	439	41.2316
	6	1 (13)	2	160	1.23457
		2 (19)	6	199	2.92683
		3 (25)	11	175	5.91398
		4 (31)	29	96	23.2
		5 (7)	0	122	0
		sum all slices	48	752	6
	7	1 (13)	30	79	27.5229
		2 (19)	51	103	33.1169
		3 (25)	60	104	36.5854
		4 (31)	106	35	75.1773
		5 (7)	12	40	23.0769
		sum all slices	259	361	41.7742
pCFD4	1	1 (13)	66	12	84.6154
		2 (19)	68	2	97.1429
		3 (31)	52	0	100
		4 (37)	45	8	84.9057
		sum all slices	231	22	91.3043
	2	1 (7)	25	17	59.5238
		2 (13)	40	43	48.1928
		3 (19)	72	52	58.0645
		4 (25)	73	54	57.4803
		5 (31)	70	0	100
		sum all slices	280	166	62.7803
	3	1 (7)	62	8	88.5714
		2 (13)	95	7	93.1373
		3 (19)	91	2	97.8495
		4 (25)	71	0	100
		5 (31)	21	0	100
		sum all slices	340	17	95.2381
	4	1 (13)	43	13	76.7857
		2 (19)	87	18	82.8571
		3 (25)	101	31	76.5152
		4 (31)	112	22	83.5821
		5 (37)	79	0	100
		sum all slices	422	84	83.3992
	5	1 (13)	51	82	38.3459
		2 (19)	82	94	46.5909
		3 (25)	68	113	37.5691
		4 (31)	60	81	42.5532
		5 (37)	15	47	24.1935
		sum all slices	276	417	39.8268
	6	1 (13)	65	2	97.0149
		2 (19)	114	1	99.1304
		3 (25)	131	5	96.3235
		4 (31)	105	1	99.0566
		5 (37)	53	0	100
		sum all slices	468	9	98.1132
	7	1 (13)	119	1	99.1667
		2 (19)	123	15	89.1304
		3 (25)	108	4	96.4286
		4 (31)	58	14	80.5556
		5 (37)	58	2	96.6667
		sum all slices	466	36	92.8287
	8	1 (13)	2	57	3.38983
		2 (19)	23	70	24.7312
		3 (25)	65	67	49.2424
		4 (31)	32	59	35.1648
		5 (37)	23	17	57.5
		sum all slices	145	270	34.9398
pCFD5	1	1 (13)	26	14	65
		2 (19)	58	19	75.3247
		3 (25)	33	20	62.2642
		4 (31)	32	12	72.7273
		sum all slices	149	65	69.6262
	2	1 (7)	46	6	88.4615
		2 (13)	75	22	77.3196
		3 (19)	52	48	52
		4 (25)	58	19	75.3247
		5 (31)	27	1	96.4286
		sum all slices	258	96	72.8814
	3	1 (7)	31	10	75.6098
		2 (13)	48	42	53.3333
		3 (19)	77	37	67.5439
		4 (25)	90	10	90
		5 (31)	23	18	56.0976
		sum all slices	269	117	69.6891
	4	1 (13)	59	2	96.7213
		2 (19)	63	0	100
		3 (25)	76	1	98.7013
		4 (31)	52	0	100
		5 (37)	17	0	100
		sum all slices	267	3	98.8889
	5	1 (19)	45	21	68.1818
		2 (25)	44	5	89.7959
		3 (31)	48	8	85.7143
		4 (37)	50	13	79.3651
		5 (43)	51	11	82.2581
		sum all slices	238	58	80.4054
	6	1 (19)	36	11	76.5957
		2 (25)	45	5	90
		3 (31)	72	8	90
		4 (37)	86	11	88.6598
		5 (43)	91	0	100
		sum all slices	330	35	90.411
	7	1 (13)	29	48	37.6623
		2 (19)	33	80	29.2035
		3 (25)	65	74	46.7626
		4 (31)	75	86	46.5839
		5 (37)	43	87	33.0769
		6 (43)	43	19	69.3548
		sum all slices	288	394	42.2287
pCFD6	1	1 (13)	0	103	0
		2 (19)	0	117	0
		3 (25)	0	130	0
		4 (31)	0	149	0
		5 (37)	0	150	0
		sum all slices	0	649	0
	2	1 (13)	23	96	19.3277
		2 (19)	36	140	20.4545
		3 (25)	38	118	24.359
		4 (31)	32	103	23.7037
		5 (37)	11	66	14.2857
		sum all slices	140	523	21.1161
	3	1 (13)	12	66	15.3846
		2 (19)	26	82	24.0741
		3 (25)	27	95	22.1311
		4 (31)	79	96	45.1429
		5 (37)	58	68	46.0317
		sum all slices	202	407	33.1691
	4	1 (7)	17	65	20.7317
		2 (19)	16	110	12.6984
		3 (25)	25	149	14.3678
		4 (31)	29	123	19.0789
		5 (37)	22	94	18.9655
		sum all slices	109	541	16.7692
	5	1 (13)	5	64	7.24638
		2 (19)	22	72	23.4043
		3 (25)	39	76	33.913
		4 (31)	68	80	45.9459
		5 (37)	37	74	33.3333
		sum all slices	171	366	31.8436
	6	1 (13)	13	68	16.0494
		2 (19)	59	33	64.1304
		3 (25)	66	35	65.3465
		4 (31)	108	23	82.4427
		5 (37)	99	4	96.1165
		sum all slices	345	163	67.9134
	7	1 (13)	27	49	35.5263
		2 (19)	27	71	27.551
		3 (25)	38	111	25.5034
		4 (31)	39	115	25.3247
		5 (37)	22	104	17.4603
		sum all slices	153	450	25.3731

## Sheet: Fig. 3c
Normalized gene expression levels of 'positive hits' (from Alyagor et al. 2018 Dev Cell)
Symbol	L2	L3	0h APF	3h APF	6h APF	9h APF	12h APF	15h APF	18h APF	21h APF	24h APF	27h APF	30h APF	Adult
Dop1R2	2404.5	2872	2585.25	695.667	426.75	385.5	333.5	247.75	291	357	368.333	459	526	991.5
Pli	982	1312	3424.5	2869.67	1566.5	440	339.5	292	318.667	288.333	290.667	257.5	303.25	259.25
Mmp2	167.5	249.667	856.25	521.333	191.5	113.5	140.75	171.75	158.667	135.333	118	151.75	128.25	35.75
CG9003	751.5	1305	7061.5	6257.33	4285.5	1392.5	721.25	438.5	258.333	159.667	144.333	196.75	204.75	218.5
hppy	586	890	3318	3947	2327.25	1083	844.25	647.75	422.333	348.333	362.333	304.5	342	331.5
CG34353	5	200	339	1957.25	3708	3132	2008.25	1388.75	1351.5	1066.33	1082	1052	999	989
danr	23.5	16.6667	13	41.3333	161.5	92.75	136	190.25	133.667	175.667	126.667	159.5	178	75.25

## Sheet: Fig. 4d+Supplementary Fig. 4d
genotype	image #	Rank (1st investigator)	Rank (2nd)
CG9003 indel homozygotes	1	7	6
	2	5	3
	3	8	11
	4	3	5
	5	6	7
	6	4	4
	7	2	2
	8	1	1
CG9003 indel homozygotes + slmb-3A1 heterozygotes	1	11	10
	2	12	14
	3	10	8
	4	9	9
	5	14	13
	6	15	15
	7	13	12

## Sheet: Supplementary Fig. 3d
Cas9	image (MB) #	Proportion of mamo-negative cells (%)
Cas9.C	1	91.3043
	2	62.7803
	3	95.2381
	4	83.3992
	5	39.8268
	6	98.1132
	7	92.8287
	8	34.9398
Cas9.P2	1	20.3448
	2	46.4103
	3	54.5455
	4	36.3834
	5	57.8488
	6	66.4671
Raw data:
Cas9	Image number	slice (in stack)	below 2Xbackground	above 2Xbackground	% cells that lost immunoreactivity
Cas9.P2 (using pCFD4)	1	1 (7)	1	14	6.66667
		2 (13)	1	25	3.84615
		3 (19)	17	23	42.5
		4 (25)	9	68	11.6883
		5 (31)	17	71	19.3182
		6 (37)	14	30	31.8182
		sum all slices	59	231	20.3448
	2	1 (13)	10	26	27.7778
		2 (19)	35	31	53.0303
		3 (25)	47	45	51.087
		4 (31)	48	55	46.6019
		5 (37)	41	52	44.086
		sum all slices	181	209	46.4103
	3	1 (7)	11	26	29.7297
		2 (13)	38	44	46.3415
		3 (19)	64	57	52.8926
		4 (25)	74	63	54.0146
		5 (31)	59	15	79.7297
		sum all slices	246	205	54.5455
	4	1 (13)	7	73	8.75
		2 (19)	31	99	23.8462
		3 (25)	67	63	51.5385
		4 (31)	59	23	71.9512
		5 (7)	3	34	8.10811
		sum all slices	167	292	36.3834
	5	1 (7)	27	34	44.2623
		2 (13)	55	45	55
		3 (19)	64	61	51.2
		4 (25)	53	5	91.3793
		sum all slices	199	145	57.8488
	6	1 (7)	49	9	84.4828
		2 (13)	64	49	56.6372
		3 (19)	67	37	64.4231
		4 (25)	42	17	71.1864
		sum all slices	222	112	66.4671
Cas9.C (using pCFD4)	1	1 (13)	66	12	84.6154
		2 (19)	68	2	97.1429
		3 (31)	52	0	100
		4 (37)	45	8	84.9057
		sum all slices	231	22	91.3043
	2	1 (7)	25	17	59.5238
		2 (13)	40	43	48.1928
		3 (19)	72	52	58.0645
		4 (25)	73	54	57.4803
		5 (31)	70	0	100
		sum all slices	280	166	62.7803
	3	1 (7)	62	8	88.5714
		2 (13)	95	7	93.1373
		3 (19)	91	2	97.8495
		4 (25)	71	0	100
		5 (31)	21	0	100
		sum all slices	340	17	95.2381
	4	1 (13)	43	13	76.7857
		2 (19)	87	18	82.8571
		3 (25)	101	31	76.5152
		4 (31)	112	22	83.5821
		5 (37)	79	0	100
		sum all slices	422	84	83.3992
	5	1 (13)	51	82	38.3459
		2 (19)	82	94	46.5909
		3 (25)	68	113	37.5691
		4 (31)	60	81	42.5532
		5 (37)	15	47	24.1935
		sum all slices	276	417	39.8268
	6	1 (13)	65	2	97.0149
		2 (19)	114	1	99.1304
		3 (25)	131	5	96.3235
		4 (31)	105	1	99.0566
		5 (37)	53	0	100
		sum all slices	468	9	98.1132
	7	1 (13)	119	1	99.1667
		2 (19)	123	15	89.1304
		3 (25)	108	4	96.4286
		4 (31)	58	14	80.5556
		5 (37)	58	2	96.6667
		sum all slices	466	36	92.8287
	8	1 (13)	2	57	3.38983
		2 (19)	23	70	24.7312
		3 (25)	65	67	49.2424
		4 (31)	32	59	35.1648
		5 (37)	23	17	57.5
		sum all slices	145	270	34.9398
